# Supplementary material for: Alignment of time course gene expression data and the classification of developmentally driven genes with hidden Markov models
Source: BMC Bioinformatics. 2015 Jun 18;16:196. doi: 10.1186/s12859-015-0634-9 (PMC4472167; doi:10.1186/s12859-015-0634-9)
Supplement: Additional file 6 — The set of 198 labelled genes (test data). From a separate experiment, 96 of these genes had been identified as ‘temperature responsive’ genes through the response of gene expression to changes in temperature. The remaining 102 genes were selected from the Grapevine Affymetrix array probe list on the basis of annotated function where selected genes were thought to be involved in a developmental process in grapevine (and often in other plant species) and, where possible, on the basis of gene expression patterns throughout development. [file 12859_2015_634_MOESM6_ESM.xlsx]

## Sheet: Sheet1
AFFY ID	LABEL
1606442_at	DEV
1606477_at	DEV
1606663_at	DEV
1607049_s_at	DEV
1607422_s_at	DEV
1607475_s_at	DEV
1607495_at	DEV
1607514_at	DEV
1607541_at	DEV
1607567_at	DEV
1607895_at	DEV
1608029_at	DEV
1608056_at	DEV
1608074_s_at	DEV
1608478_at	DEV
1608642_s_at	DEV
1608882_at	DEV
1608907_s_at	DEV
1608927_at	DEV
1609231_at	DEV
1609307_at	DEV
1609398_at	DEV
1609765_s_at	DEV
1609915_at	DEV
1610007_at	DEV
1610245_at	DEV
1610418_at	DEV
1610558_at	DEV
1610728_at	DEV
1610821_at	DEV
1611025_at	DEV
1611081_a_at	DEV
1611249_s_at	DEV
1611364_at	DEV
1611464_at	DEV
1611472_at	DEV
1611515_s_at	DEV
1611582_s_at	DEV
1611671_at	DEV
1611733_s_at	DEV
1611860_at	DEV
1612160_at	DEV
1612253_at	DEV
1612281_at	DEV
1612573_at	DEV
1612716_at	DEV
1612818_at	DEV
1613691_s_at	DEV
1613732_at	DEV
1613773_s_at	DEV
1614423_at	DEV
1614598_at	DEV
1615374_at	DEV
1615439_at	DEV
1615574_at	DEV
1615614_at	DEV
1615634_at	DEV
1615822_at	DEV
1616158_at	DEV
1616325_at	DEV
1616391_s_at	DEV
1616401_at	DEV
1616437_at	DEV
1616453_at	DEV
1616560_at	DEV
1616695_s_at	DEV
1616898_at	DEV
1616961_at	DEV
1617014_at	DEV
1617150_at	DEV
1617284_at	DEV
1617771_at	DEV
1618031_s_at	DEV
1618112_at	DEV
1618135_at	DEV
1618155_at	DEV
1618503_at	DEV
1618914_at	DEV
1618991_s_at	DEV
1619063_at	DEV
1619065_at	DEV
1619082_at	DEV
1619320_at	DEV
1619457_at	DEV
1619484_at	DEV
1619629_at	DEV
1619808_at	DEV
1619903_at	DEV
1620009_at	DEV
1620045_at	DEV
1620306_at	DEV
1620523_at	DEV
1620675_at	DEV
1621038_at	DEV
1621351_s_at	DEV
1621418_at	DEV
1621532_at	DEV
1621583_at	DEV
1621668_at	DEV
1622414_at	DEV
1622737_at	DEV
1622770_at	DEV
1606746_a_at	HEAT
1607063_s_at	HEAT
1607070_at	HEAT
1607291_at	HEAT
1607729_at	HEAT
1607761_at	HEAT
1607807_s_at	HEAT
1608070_at	HEAT
1608105_at	HEAT
1608348_a_at	HEAT
1608429_at	HEAT
1608597_at	HEAT
1608828_at	HEAT
1609010_at	HEAT
1609219_at	HEAT
1609482_at	HEAT
1609538_at	HEAT
1609640_at	HEAT
1609892_at	HEAT
1609974_at	HEAT
1609979_at	HEAT
1610122_at	HEAT
1610225_at	HEAT
1610452_at	HEAT
1610458_at	HEAT
1610684_at	HEAT
1610700_at	HEAT
1610735_at	HEAT
1610835_at	HEAT
1611165_at	HEAT
1611192_at	HEAT
1611195_at	HEAT
1611309_at	HEAT
1611438_at	HEAT
1611720_at	HEAT
1612094_at	HEAT
1612385_at	HEAT
1612460_s_at	HEAT
1612575_at	HEAT
1612586_at	HEAT
1612593_at	HEAT
1612828_at	HEAT
1613081_at	HEAT
1613086_at	HEAT
1613154_at	HEAT
1613210_at	HEAT
1613607_at	HEAT
1613883_at	HEAT
1613901_at	HEAT
1614330_at	HEAT
1614446_at	HEAT
1614448_at	HEAT
1614515_at	HEAT
1615503_at	HEAT
1615568_s_at	HEAT
1615767_at	HEAT
1615806_at	HEAT
1615860_at	HEAT
1616240_at	HEAT
1616369_at	HEAT
1616411_at	HEAT
1616429_at	HEAT
1616538_at	HEAT
1616706_at	HEAT
1616811_at	HEAT
1616889_at	HEAT
1616935_at	HEAT
1617167_at	HEAT
1617233_at	HEAT
1617389_at	HEAT
1617924_at	HEAT
1618009_at	HEAT
1618265_at	HEAT
1618545_a_at	HEAT
1618587_at	HEAT
1618943_at	HEAT
1618996_at	HEAT
1619284_at	HEAT
1619303_at	HEAT
1619341_at	HEAT
1619372_a_at	HEAT
1619525_a_at	HEAT
1620149_at	HEAT
1620302_at	HEAT
1620458_at	HEAT
1620682_at	HEAT
1620960_a_at	HEAT
1620985_at	HEAT
1621333_at	HEAT
1621565_s_at	HEAT
1621626_at	HEAT
1622111_at	HEAT
1622484_at	HEAT
1622628_at	HEAT
1622659_at	HEAT
1622885_at	HEAT
