# Supplementary material for: Alignment of time course gene expression data and the classification of developmentally driven genes with hidden Markov models
Source: BMC Bioinformatics. 2015 Jun 18;16:196. doi: 10.1186/s12859-015-0634-9 (PMC4472167; doi:10.1186/s12859-015-0634-9)
Supplement: Additional file 7 — Final grapevine output. Log-likelihood under the alignment HMM, Hamming distance and current annotation [3] for all 8644 genes in the grapevine data. [file 12859_2015_634_MOESM7_ESM.xlsx]

## Sheet: Sheet1
AFFY ID	LOGLIKE	HAMM	ANNOTATION FROM GRIMPLET et at (2012)
1607133_at	68.4107	0	Myb domain protein 108
1607284_at	21.7709	0	NO FUNCTION FROM GRIMPLET ET AL (2012)
1608772_at	67.8244	0	Inorganic phosphate transporter 1-4
1609140_at	31.9858	0	Aminoacyl-tRNA synthetase
1609156_at	67.9847	0	Valencene synthase
1609296_at	59.8544	0	Unknown protein
1609996_at	30.9931	0	Receptor protein kinase
1610146_at	20.0418	0	Small nuclear ribonucleoprotein D3
1610808_at	67.5236	0	Eceriferum 1 (CER1 protein) Sterol desaturase
1611741_at	62.9673	0	No hit
1611955_at	30.8032	0	Omega-6 fatty acid desaturase<COMMA> chloroplast (FAD6) (FADC)
1614123_at	67.9176	0	PISTILLATA (PI) floral homeotic protein
1614458_at	68.511	0	Ent-kaurene synthase B<COMMA> chloroplast precursor
1614906_at	67.3873	0	Pollen Ole e 1 allergen and extensin
1615193_at	67.5746	0	Lipase GDSL
1615753_at	68.0232	0	Caffeate 3-O-methyltransferase 1
1616092_at	57.6041	0	No hit
1616910_at	66.973	0	E-beta-ocimene synthase
1618086_at	67.8107	0	Phosphorylase
1618384_at	67.6184	0	Hydrolase<COMMA> alpha/beta fold
1620103_at	69.2617	0	Cis-zeatin O-beta-D-glucosyltransferase
1620983_at	67.4135	0	Pyruvate decarboxylase isozyme 1
1621102_at	68.3143	0	Acidic endochitinase (CHIB1)
1622151_at	67.5258	0	Polygalacturonase GH28
1606694_at	22.1026	1	Lung seven transmembrane receptor
1606822_at	32.6146	1	Zinc finger (CCCH-type) family protein
1607281_at	29.2261	1	Ras GTP-binding protein (RAN3)
1607307_at	51.5195	1	Cis-zeatin O-beta-D-glucosyltransferase
1607414_at	57.5133	1	NO FUNCTION FROM GRIMPLET ET AL (2012)
1607582_at	22.6858	1	D111/G-patch domain-containing protein
1607744_at	61.4598	1	Lipase GDSL
1607749_at	54.4936	1	NIK3 (NSP- interacting kinase 3)
1608069_at	30.0509	1	Unknown protein
1608574_at	63.1219	1	Copper-binding family protein
1609063_at	35.4855	1	RD22
1609559_at	55.519	1	Ethylene-responsive transcription factor ERF003
1609881_at	21.2674	1	Proteasome 26S AAA-ATPase subunit (RPT1a)
1610072_at	24.7834	1	Clathrin<COMMA> light polypeptide B
1610268_s_at	31.9548	1	Unknown protein
1610611_a_at	27.7645	1	Monocopper oxidase SKS5 (SKU5 Similar 5)
1610753_at	26.9554	1	ferredoxin-related
1611198_s_at	29.586	1	Na+/H+ antiporter isoform 2
1611222_at	61.9581	1	Proteinase inhibitor se60
1611665_at	20.6333	1	Protein translocase Tic20
1611671_at	29.7091	1	NO FUNCTION FROM GRIMPLET ET AL (2012)
1612023_at	26.5269	1	Autophagy 4a (APG4a)
1612070_at	57.5242	1	High mobility group B 6
1612306_at	54.4611	1	Pectate lyase
1612522_at	19.8568	1	Endomembrane protein 70<COMMA> TM4 ;
1612706_at	61.7701	1	Laccase
1612923_at	48.9653	1	No hit
1613067_at	48.5899	1	Dehydration-responsive protein (RD22)
1613339_at	26.5952	1	Polygalacturonase inhibiting protein PGIP1
1613833_at	29.276	1	3-beta hydroxysteroid dehydrogenase
1613844_at	40.7723	1	Endo-1<COMMA>3;1<COMMA>4-beta-D-glucanase precursor
1613962_at	50.3908	1	Ankyrin
1614331_at	58.7852	1	PINHEAD (Protein ZWILLE)
1614540_at	21.6695	1	Calmodulin binding protein
1614764_at	24.7282	1	Hexose transporter HT2
1615117_a_at	55.1895	1	Glutathione S-transferase 26 GSTF12
1615341_at	45.8621	1	NO FUNCTION FROM GRIMPLET ET AL (2012)
1615478_at	49.285	1	NADPH-dependent codeinone reductase
1615737_at	46.1458	1	Transcription initiation factor TFIID subunit D7
1615998_at	61.8683	1	Valencene synthase
1616593_at	18.2408	1	Nucleosome assembly protein (NAP-related) NRP2
1616638_at	55.4912	1	Cyclin D
1616655_at	65.0503	1	Strictosidine synthase
1616668_at	54.4888	1	Aspartyl protease
1616735_at	53.3537	1	Erg-1
1616819_at	59.9492	1	No hit
1617013_at	22.0031	1	Unknown protein
1617461_at	26.6255	1	Unknown protein
1617692_at	28.3406	1	Unknown protein
1617749_a_at	26.1111	1	24-sterol C-methyltransferase
1617868_at	25.754	1	Unknown protein
1618386_at	22.7713	1	No hit
1618502_at	31.4426	1	Unknown protein
1618759_at	26.2999	1	Protein kinase
1618906_at	21.3419	1	RNA helicase SDE3 (SDE3)
1619426_s_at	21.4714	1	Transketolase
1619629_at	46.3526	1	LHCB3 (light-harvesting chlorophyll binding protein 3)
1619689_at	27.012	1	CYP72A1
1619925_at	29.4435	1	forkhead-associated domain-containing protein
1620469_at	62.8544	1	Isoflavone methyltransferase/ Orcinol O-methyltransferase 1 oomt1
1620663_at	65.1028	1	Unknown
1621151_at	54.0742	1	Isoflavone methyltransferase/ Orcinol O-methyltransferase 1 oomt1
1621574_at	46.2044	1	NIMA protein kinase
1621707_at	28.174	1	Anthranilate phosphoribosyltransferase
1621827_at	38.0781	1	Flowering locus C-like MADS-box protein
1622194_at	43.8016	1	No hit
1622450_at	63.403	1	Pectinesterase family
1622456_at	41.2947	1	Phytosulfokines 3 (PSK3)
1622549_at	42.3089	1	NADP-dependent oxidoreductase
1622814_at	59.1719	1	Glutamate formiminotransferase
1606561_at	24.838	2	TCP family transcription factor 24
1606573_s_at	31.7317	2	Zf A20 and AN1 domain-containing stress-associated protein 2
1606597_at	25.3153	2	Receptor-like protein kinase HAIKU2
1606690_at	43.0738	2	Myb domain protein 24
1606731_a_at	20.0782	2	No hit
1606754_at	28.663	2	Serine carboxypeptidase S10
1606845_at	50.6168	2	Erg-1
1607095_s_at	32.166	2	Cysteine protease inhibitor
1607162_s_at	30.9792	2	Protease inhibitor/seed storage/lipid transfer protein (LTP)
1607259_s_at	28.1637	2	Ribosomal protein L7 (RPL7D) 60S
1607767_at	45.225	2	Glutathione S-transferase 8 GSTF8
1607793_at	23.4877	2	One helix protein (OHP)
1607851_at	51.4407	2	No hit
1607856_at	58.0807	2	Disease resistance protein (TIR-NBS-LRR class)
1607917_at	22.9683	2	Vacuolar sorting-associated protein (Vps27)
1607940_at	20.8141	2	NO FUNCTION FROM GRIMPLET ET AL (2012)
1607988_at	53.9526	2	Homeobox-7
1608213_at	27.0577	2	Subtilisin-like serine protease 3
1608260_at	28.9875	2	Glutathione S-transferase 25 GSTU7
1608493_at	29.708	2	Pollen Ole e 1 allergen and extensin
1608575_at	19.4333	2	Translation initiation factor eIF-4B
1608916_at	38.003	2	SRO2 (similar to rcd one 2)
1608936_at	16.0654	2	Basic helix-loop-helix (bHLH) family
1609032_at	26.7157	2	No hit
1609136_at	28.1246	2	Acetyl xylan esterase AxeA
1609148_at	46.9121	2	Squamosa promoter-binding protein 4 (SPL4)
1609266_at	29.254	2	Glutaredoxin
1609299_at	31.9976	2	Unknown protein
1609445_at	28.0777	2	SNF7.1
1609469_at	33.3331	2	NO FUNCTION FROM GRIMPLET ET AL (2012)
1609552_at	29.5196	2	CYP94A1
1609846_a_at	44.7089	2	Anthraniloyal-CoA: methanol anthraniloyal transferase
1609848_at	29.3933	2	Ribosomal protein S7 (RPS7A) 40S
1609891_at	25.7537	2	3'(2') 5'-bisphosphate nucleotidase
1609920_at	21.0558	2	Armadillo helical
1610004_at	23.9643	2	NO FUNCTION FROM GRIMPLET ET AL (2012)
1610170_at	20.0743	2	Stichel
1610269_at	20.352	2	Ribosome biogenesis protein Bms1
1610746_at	46.2115	2	Pollen proteins Ole e I
1610869_at	16.1889	2	NADH dehydrogenase (ubiquinone) flavoprotein 1
1611087_at	17.8269	2	GCN5 N-acetyltransferase (GNAT)
1611099_at	41.7359	2	Nodulin
1611147_at	37.8627	2	No hit
1611214_at	41.7784	2	NO FUNCTION FROM GRIMPLET ET AL (2012)
1611396_at	19.2196	2	Chitin elicitor-binding CEBIP LysM domain-containing
1611449_at	27.3132	2	C2 domain containing protein
1611485_at	25.2217	2	TRNA-intron endonuclease
1611748_s_at	59.232	2	PDF1 (protodermal factor1)
1611783_at	28.1599	2	Ring finger protein
1611908_at	23.6187	2	Unknown protein
1612064_at	51.5289	2	Unknown protein
1612195_at	39.904	2	Cytochrome b6f complex subunit (petM)
1612325_at	48.0298	2	CYP86A1
1612338_at	50.3409	2	Alliin lyase precursor
1612539_at	54.3075	2	Bet v I allergen
1612595_s_at	26.9207	2	Wax synthase
1612710_at	52.7879	2	Acid phosphatase
1612944_at	26.1552	2	Zinc finger (C2H2 type) family
1613071_at	25.0609	2	Armadillo/beta-catenin repeat
1613351_at	25.7007	2	Anthranilate phosphoribosyltransferase
1613358_at	26.8763	2	V-type H+-transporting ATPase subunit G
1613429_s_at	36.3998	2	Inositol-3-phosphate synthase
1613893_at	27.1892	2	NO FUNCTION FROM GRIMPLET ET AL (2012)
1613975_at	28.404	2	IMP dehydrogenase/GMP reductase
1614088_at	23.6915	2	Unknown protein
1614434_at	47.3393	2	Phosphoethanolamine N-methyltransferase 1
1614488_at	56.4416	2	KNAT2 (knotted1-like homeobox gene 6)
1614584_at	23.7674	2	NO FUNCTION FROM GRIMPLET ET AL (2012)
1614658_a_at	50.6049	2	Glutathione S-transferase 26 GSTF12
1614670_at	30.9353	2	11-beta-hydroxysteroid dehydrogenase
1614741_at	16.9153	2	Diacylglycerol kinase
1614812_s_at	21.2504	2	Delta 7-sterol-C5-desaturase (STE1)
1614951_at	34.1981	2	Phosphate-induced protein 1
1614992_at	20.2771	2	Ribosomal protein L20
1615130_at	53.5934	2	Lipase GDSL
1615272_at	41.1629	2	Allergenic protein Pt2L4
1615339_at	24.4638	2	NO FUNCTION FROM GRIMPLET ET AL (2012)
1615444_at	48.3812	2	Dehydration-responsive protein (RD22)
1615464_at	49.1274	2	Unknown protein
1615748_at	46.1138	2	Unknown
1615789_at	51.3152	2	No hit
1615875_at	18.7508	2	U2-associated protein SR140
1615940_at	29.6822	2	NO FUNCTION FROM GRIMPLET ET AL (2012)
1615948_at	23.8813	2	Erg28 like protein
1615952_s_at	26.0583	2	1-aminocyclopropane-1-carboxylate oxidase 1
1615966_at	41.5451	2	Thioredoxin TTL3 (Tetratricopetide-repeat thioredoxin-like 3)
1615974_at	39.3292	2	Invertase/pectin methylesterase inhibitor
1615996_at	53.4318	2	Unknown protein
1616019_at	55.2182	2	No hit
1616025_at	20.7366	2	Elongator complex protein 2 (ELP2)
1616193_at	19.4694	2	CHUP1 (chloroplast unusual positioning 1)
1616694_at	29.21	2	Arabidopsis histidine phosphotransfer AHP1
1617015_at	47.6123	2	Pectate lyase
1617141_at	22.8366	2	Unknown protein
1617309_at	26.5856	2	Aldehyde dehydrogenase
1617326_at	23.6534	2	Pigment defective 149
1617501_at	15.9168	2	Snakin-1
1617531_at	49.7856	2	Transducin family protein / WD-40 repeat
1617563_s_at	47.9588	2	No hit
1617870_at	37.5125	2	Lipase GDSL 1
1618198_at	26.8653	2	Zf A20 and AN1 domain-containing stress-associated protein 4
1618261_at	43.2073	2	Proton-dependent oligopeptide transport (POT) family protein
1618266_at	19.1536	2	Calmodulin-binding protein
1618309_at	58.6245	2	MADS-box APETALA 1
1618657_at	46.7588	2	Polygalacturonase GH28
1618699_at	21.8724	2	Peroxisomal protein (PEX14)
1618807_at	22.0336	2	No hit
1618990_at	21.2959	2	Cysteine peptidase
1619205_at	43.4941	2	HSL2 (HAESA-like 2)
1619260_at	55.3297	2	Subtilase
1619269_at	52.3994	2	No hit
1619325_at	26.3357	2	CYP72A1
1619339_s_at	41.0659	2	Allergenic protein Pt2L4
1619361_at	24.159	2	Translation initiation factor eIF-4F
1619394_at	55.2819	2	Aspartic proteinase nepenthesin-1 precursor
1619522_at	33.831	2	Thioredoxin H-type 1
1619837_at	24.9768	2	Haloacid dehalogenase hydrolase
1619847_at	40.2729	2	TSO1 (chinese for 'ugly')
1619889_at	45.0602	2	Ulp1 protease <COMMA> C-terminal catalytic domain containing protein
1619917_s_at	52.8999	2	Glutathione S-transferase 26 GSTF12
1619989_s_at	26.0006	2	ADP<COMMA>ATP carrier protein
1619997_at	19.0678	2	NO FUNCTION FROM GRIMPLET ET AL (2012)
1619999_at	19.4507	2	NO FUNCTION FROM GRIMPLET ET AL (2012)
1620060_at	32.5143	2	TPR4/WSIP2 (topless-related 4)
1620305_at	42.3499	2	Polygalacturonase PG1
1620345_at	26.7541	2	NO FUNCTION FROM GRIMPLET ET AL (2012)
1620686_at	43.2552	2	Unknown protein
1620806_at	19.6537	2	Unknown protein
1620877_at	46.0308	2	GATA transcription factor 11
1621034_at	32.1546	2	Phosphoenolpyruvate carboxykinase
1621110_at	31.7987	2	Unknown protein
1621818_at	37.4988	2	RD22
1621941_at	28.4805	2	No hit
1622184_at	24.73	2	Zinc finger (C3HC4-type ring finger)
1622312_at	52.9566	2	Carboxylic ester hydrolase
1622333_at	27.2231	2	WRKY DNA-binding protein 23
1622596_s_at	27.5302	2	Unknown protein
1622656_at	48.6983	2	Glucan endo-1<COMMA>3-beta-glucosidase 4 precursor
1622685_at	11.3585	2	Serine O-acetyltransferase (SAT-52)
1622705_at	42.3607	2	Proton-dependent oligopeptide transport (POT) family protein
1622727_at	48.7627	2	Peroxidase 50
1606554_at	47.1071	3	CYP72A1
1606701_s_at	23.9204	3	Remorin
1606722_at	32.3284	3	Cofilin
1606743_at	26.4769	3	Unknown protein
1606968_at	25.4484	3	Ubiquitin-conjugating enzyme E2 A
1607042_at	18.6529	3	Unknown protein
1607061_at	30.868	3	Unknown protein
1607113_at	20.4359	3	Copper transporter 5
1607234_at	54.1114	3	Serine carboxypeptidase S10
1607253_s_at	20.2742	3	Thiazole biosynthetic enzyme<COMMA> chloroplast (ARA6)
1607261_at	38.4163	3	LNG1 (LONGIFOLIA1)
1607267_at	23.6636	3	Unknown protein
1607294_at	17.9702	3	Proteasome 26S AAA-ATPase subunit (RPT3)
1607295_at	52.2076	3	Growth-regulating factor 5
1607381_at	28.9319	3	Rhodanese domain-containing protein
1607432_s_at	29.9212	3	Aquaporin TMP-C
1607486_at	13.5983	3	Unknown protein
1607497_at	28.4609	3	2-cys peroxiredoxin BAS1<COMMA> chloroplast precursor
1607610_at	24.1996	3	S-locus lectin protein kinase
1607630_at	24.4397	3	Unknown protein
1607745_at	21.2462	3	Transcription factor
1607752_at	43.0621	3	Aspartyl protease
1607800_at	32.6002	3	Nodulin MtN3 family
1607852_at	46.9827	3	Cyclin delta-2 (CYCD2)
1607854_at	17.3028	3	Ribosomal protein L7A (RPL7aB) 60S
1607878_at	21.3461	3	Glutamyl-tRNA reductase<COMMA> chloroplast precursor
1607945_at	47.9695	3	Pectate lyase
1607999_s_at	24.2409	3	Cathepsin H
1608004_s_at	30.2044	3	Ribosomal protein 60S
1608038_at	43.8629	3	Unknown protein
1608040_at	23.5962	3	Signal recognition particle subunit 19 SRP19
1608066_at	34.4913	3	Basic helix-loop-helix
1608305_at	24.6747	3	Seed specific protein Bn15D14A
1608361_at	21.3434	3	Unknown protein
1608362_at	21.6502	3	Rhomboid ATRBL1
1608400_at	29.6049	3	MKK2
1608460_at	41.7083	3	Integral membrane protein
1608474_at	33.3067	3	Glycogen synthase kinase 3 beta
1608482_s_at	26.1117	3	Nodulin MtN3 family
1608490_s_at	19.7268	3	Glutamyl-tRNA reductase<COMMA> chloroplast precursor
1608514_at	48.836	3	Plastocyanin domain-containing protein
1608571_s_at	47.2861	3	Protease inhibitor/seed storage/lipid transfer protein (LTP)
1608624_at	50.7608	3	Cellulose synthase CSLE1
1608667_at	19.7134	3	Myosin heavy chain
1608687_at	18.2978	3	Protein OS-9
1608693_at	46.1202	3	BTB/POZ domain-containing protein
1608704_at	24.2013	3	Heme oxygenase 1
1608809_at	41.3767	3	Beta-mannosidase 4
1608821_at	40.5697	3	No hit
1608853_at	15.0556	3	Chloroplast post-illumination chlorophyll fluorescence increase protein
1608866_at	55.7063	3	Hydrolase<COMMA> alpha/beta fold
1608927_at	23.2684	3	Histone H2A.4 HTA12
1609078_a_at	27.3681	3	fip1 motif-containing protein
1609317_at	23.1243	3	Ethylene receptor 1 (ETR1)
1609411_at	19.4595	3	Zinc finger (C2H2 type) JACKDAW
1609414_at	28.0974	3	Rhodanese domain-containing protein
1609433_s_at	27.2897	3	Acyl-CoA binding protein
1609529_at	1.8764	3	No hit
1609534_at	15.111	3	Chlororespiratory reduction 4 CRR4
1609562_at	21.5134	3	XAP5
1609574_at	27.3617	3	Unknown protein
1609590_s_at	18.6094	3	Unknown protein
1609623_at	24.9882	3	NO FUNCTION FROM GRIMPLET ET AL (2012)
1609632_s_at	34.2807	3	NO FUNCTION FROM GRIMPLET ET AL (2012)
1609739_at	23.6331	3	NO FUNCTION FROM GRIMPLET ET AL (2012)
1609740_at	21.7677	3	SURF2 (surfeit 2)
1609773_at	27.3	3	Nucleosome/chromatin assembly factor group A
1609823_at	47.3298	3	Hydroquinone glucosyltransferase
1609910_at	28.4783	3	Translation initiation factor eIF-2 alpha subunit
1609953_at	19.9605	3	Ethylene receptor (ETR2)
1609970_at	18.2699	3	RNA pol II accessory factor Cdc73
1610008_s_at	31.0096	3	3-hydroxyisobutyryl-CoA hydrolase
1610027_at	32.9527	3	Glyoxylate reductase
1610090_at	20.7371	3	NO FUNCTION FROM GRIMPLET ET AL (2012)
1610205_at	44.5683	3	AP2-like AINTEGUMENTA-like
1610346_at	50.9437	3	Beta-primeverosidase
1610418_at	29.4503	3	Alpha-expansin 1 precursor
1610494_at	24.4785	3	PDF2 (protodermal factor2)
1610505_at	24.1577	3	Universal stress protein (USP) family protein
1610538_at	14.7396	3	Peroxidase
1610541_at	24.3733	3	CYP76B1
1610627_at	23.3609	3	Acyl-carrier protein S-malonyltransferase
1610643_at	21.4828	3	Unknown protein
1610649_s_at	23.8459	3	ACT domain repeat 1 (ACR1) uridylyltransferase
1610801_at	17.0755	3	Glutamate decarboxylase 1 (GAD 1)
1611007_at	28.226	3	Dihydroneopterin aldolase
1611129_s_at	20.2849	3	Clathrin assembly protein 2
1611158_at	27.3625	3	Unknown protein
1611245_at	43.7675	3	ER (ERECTA)
1611282_at	16.2286	3	Cupin<COMMA> RmlC-type
1611390_a_at	41.1551	3	IAA7
1611398_at	24.0835	3	No hit
1611524_at	28.5542	3	Unknown protein
1611527_at	17.9036	3	Profilin 4 (PRO4) (PFN4)
1611657_at	22.1928	3	Auxin-Induced in Root cultures 9 AIR9
1611699_at	19.316	3	DNA-binding bromodomain-containing protein
1611711_at	41.9019	3	Isoflavone methyltransferase/Orcinol O-methyltransferase 2 oomt2
1611733_s_at	34.2904	3	Photosystem I reaction center subunit II<COMMA> chloroplast precursor
1611739_at	33.9923	3	flavonoid 3-monooxygenase
1611747_at	30.0159	3	Periplasmic beta-glucosidase precursor
1611751_at	24.3881	3	Nuclear transport factor 2 (NTF2)
1611784_at	28.4079	3	Translation initiation factor eIF-2B beta subunit
1611947_at	20.8875	3	Unknown protein
1612021_at	44.3749	3	Leucine-rich repeat family protein
1612031_at	27.7929	3	Na+/H+ antiporter isoform 2
1612089_at	53.0502	3	No hit
1612091_at	53.7869	3	Universal stress protein (USP) family protein
1612107_at	34.5465	3	Flavin containing monooxygenase 3
1612135_at	26.0313	3	Unknown protein
1612136_at	23.4829	3	Nitrate-responsive NOI protein
1612205_s_at	18.5399	3	Pyridoxamine 5'-phosphate oxidase
1612281_at	21.7236	3	Caffeate 3-O-methyltransferase 1
1612379_at	34.6536	3	Phosphoribosylanthranilate transferase
1612443_at	36.0438	3	CBL-interacting protein kinase 20 (CIPK20)
1612456_at	17.2458	3	Short-chain dehydrogenase/reductase
1612479_at	19.2415	3	Glycerol-3-phosphate acyltransferase 8
1612501_at	16.3332	3	WNK kinase 3
1612524_at	42.7129	3	Shikimate dehydrogenase
1612611_s_at	22.4579	3	T-complex protein 1 epsilon subunit
1612781_at	32.1333	3	Squalene monooxygenase
1612876_at	19.9799	3	Nucleobase-ascorbate transporter 3 (NAT3)
1612913_at	25.8585	3	Citrate synthase<COMMA> glyoxysomal precursor
1612919_at	28.53	3	NO FUNCTION FROM GRIMPLET ET AL (2012)
1612924_s_at	21.6102	3	Proteasome 20S beta subunit D (PBD1) (PRGB)
1612971_x_at	28.9947	3	Metallothionein
1613043_at	26.7552	3	Phosphatidylserine synthase 2
1613237_at	16.8295	3	Ribosomal protein S16 (RPS16C) 40S
1613405_at	30.825	3	NO FUNCTION FROM GRIMPLET ET AL (2012)
1613409_at	21.8485	3	Transcription elongation factor S-II
1613440_at	19.7642	3	Unknown protein
1613480_at	21.2601	3	Unknown protein
1613601_at	19.2187	3	Glycogen synthase
1613658_at	31.2372	3	Apyrase
1613763_at	18.791	3	ABC transporter C member 15
1613789_at	28.9237	3	Rhodanese domain-containing protein
1613803_at	21.793	3	Na+/H+ antiporter<COMMA> isoform 6
1613818_at	23.2546	3	DnaJ homolog<COMMA> subfamily C<COMMA> member 8
1613831_at	32.234	3	Mannitol dehydrogenase
1613856_at	29.0616	3	NO FUNCTION FROM GRIMPLET ET AL (2012)
1613909_at	17.8974	3	Guanylate-binding
1613937_s_at	17.9906	3	NO FUNCTION FROM GRIMPLET ET AL (2012)
1614017_s_at	29.6369	3	Accelerated cell death 1 ACD1
1614070_at	41.7884	3	CYP72A1
1614219_at	28.8427	3	Histone H3
1614290_at	14.9022	3	Haloacid dehalogenase hydrolase
1614383_s_at	25.8777	3	Kinesin light chain
1614416_at	19.7631	3	MYB divaricata
1614438_at	19.6516	3	NO FUNCTION FROM GRIMPLET ET AL (2012)
1614470_at	17.4145	3	Forever young oxidoreductase
1614667_at	16.5286	3	WD repeat domain 60
1614722_at	16.7874	3	SUR2
1614723_at	57.8247	3	Growth-regulating factor 5
1614777_at	24.5266	3	Heat shock protein binding
1614904_at	24.4846	3	COP9 signalosome complex subunit 1
1614958_at	23.5325	3	5-formyltetrahydrofolate cycloligase
1615151_at	11.1854	3	Ribosomal protein L6
1615212_at	38.6175	3	Kiwellin Ripening-related protein grip22
1615265_at	25.067	3	Protein transport protein Sec23A
1615269_at	16.2015	3	SNW domain-containing protein 1 SNW1
1615334_at	15.2666	3	Ribosomal protein L28e
1615348_at	18.3542	3	Dimethyladenosine transferase
1615375_at	25.7652	3	Nodulin MtN3 family
1615445_at	38.1617	3	Metallothionein 2b
1615481_at	21.4783	3	Cytochrome b5 DIF-F
1615604_at	50.7467	3	Germacrene-D synthase
1615610_at	32.0805	3	NO FUNCTION FROM GRIMPLET ET AL (2012)
1615638_at	30.0153	3	B12D
1615646_at	28.0281	3	Ankyrin
1615676_a_at	14.6676	3	Acid phosphatase class B
1615680_at	23.6628	3	Diaminopimelate decarboxylase
1615909_s_at	24.6926	3	WNK5 (Arabidopsis WNK kinase 5)
1615912_at	20.513	3	Chalcone--flavonone isomerase (Chalcone isomerase)
1616116_at	15.3017	3	Alkaline alpha galactosidase 2
1616210_at	22.4003	3	Translation initiation factor eIF-4B
1616361_at	29.0066	3	Atypical receptor kinase MARK
1616522_at	43.5276	3	Pectinesterase PME3
1616556_at	19.6549	3	Unknown protein
1616611_at	42.9245	3	Wall-associated kinase 4
1616630_at	31.8831	3	Phosphoenolpyruvate carboxykinase
1616662_at	39.2777	3	Calcium-transporting ATPase 13 ACA13
1616669_at	27.7534	3	3-beta hydroxysteroid dehydrogenase
1616672_at	23.1201	3	Signal peptidase I
1616686_at	25.3902	3	Senescence-inducible chloroplast stay-green protein 2
1616751_at	25.2856	3	Exocyst subunit EXO70 F1
1616759_at	20.1431	3	Calcineurin
1616880_at	32.7417	3	Mannitol dehydrogenase
1616919_s_at	26.9106	3	Ribosomal protein L37 (RPL37C) 60S
1616944_at	24.4722	3	Unknown protein
1616948_at	21.5291	3	NO FUNCTION FROM GRIMPLET ET AL (2012)
1616997_s_at	21.1689	3	EIF-4A3
1617171_s_at	43.4634	3	UDP-glucose:flavonoid 3-O-glucosyltransferase
1617217_at	19.3676	3	BTB/POZ domain-containing protein
1617226_s_at	29.0055	3	Pi starvation-induced protein
1617265_a_at	30.7913	3	Phosphoenolpyruvate carboxykinase
1617311_at	19.061	3	RNA-binding protein RBP31
1617402_at	20.2831	3	Unknown protein
1617541_s_at	23.5162	3	Beta-carotene hydroxylase
1617556_s_at	37.2988	3	Unknown protein
1617575_s_at	30.582	3	Thioredoxin H-type 2 (Trx-H-2)
1617632_at	53.4071	3	Isoflavone methyltransferase/ Orcinol O-methyltransferase 1 oomt1
1617762_at	23.6274	3	Unknown protein
1617771_at	23.6274	3	Photosystem I reaction center subunit IV B (PSAE B)
1617781_at	57.5064	3	Unknown protein
1617828_at	20.4017	3	Protein prenyltransferase alpha subunit
1617876_a_at	51.7959	3	Major latex protein 22
1618101_at	30.0998	3	Ribosomal protein P3 (RPP3B) acidic 60S
1618245_at	37.7609	3	Pop3 peptide
1618256_at	24.9571	3	Strictosidine synthase
1618419_at	23.615	3	Extracellular Ca2+ sensing receptor
1618473_s_at	16.2594	3	Histone H1
1618511_at	10.7453	3	Unknown protein
1618535_at	40.0126	3	Plastocyanin domain-containing protein
1618590_at	56.8055	3	ABC transporter G member 4
1618687_at	11.5716	3	Unknown protein
1618864_at	31.1603	3	Ribosomal protein L10A (RPL10aA) 60S
1618884_at	42.971	3	Myb domain protein 91
1618909_at	24.1828	3	Unknown protein
1618962_at	21.5837	3	Glucose-6-phosphate/phosphate translocator
1618976_at	24.7461	3	Transporter-related
1619010_s_at	28.8309	3	Peptidyl-prolyl cis-trans isomerase ROC5 (rotamase CYP 5)
1619022_at	26.9285	3	Unknown protein
1619157_at	37.1876	3	Inward rectifying potassium channel
1619192_at	52.6014	3	Glycosyl transferaseHGA1
1619212_at	25.067	3	WDL1 (WVD2-like 1)
1619241_at	21.5173	3	PLATZ transcription factor
1619246_at	35.4591	3	Peptide chain release factor eRF subunit 1
1619334_at	37.7638	3	Scarecrow-like transcription factor 7 (SCL7)
1619434_at	22.549	3	Molecular chaperone DnaJ
1619490_at	54.2907	3	Zinc finger (C3HC4-type ring finger)
1619491_s_at	23.0652	3	UTP--glucose-1-phosphate uridylyltransferase
1619613_at	46.6895	3	Protease inhibitor/seed storage/lipid transfer protein (LTP)
1619620_at	16.5119	3	NO FUNCTION FROM GRIMPLET ET AL (2012)
1619656_at	17.4875	3	MIF4G domain-containing protein
1619702_s_at	23.9268	3	Universal stress protein (USP) family protein
1619735_at	11.1947	3	DNA-directed RNA polymerase II subunit C
1619838_at	20.8191	3	Octicosapeptide/Phox/Bem1p (PB1) domain-containing protein
1619868_at	5.687	3	NO FUNCTION FROM GRIMPLET ET AL (2012)
1619873_at	21.2464	3	Alcohol dehydrogenase
1619890_at	21.9945	3	Unknown protein
1619893_at	24.9799	3	No hit
1619963_a_at	18.1004	3	Vacuolar protein sorting 28
1619981_at	28.7423	3	MtN19
1619993_at	24.3856	3	Unknown protein
1620173_at	23.7865	3	Alanine--glyoxylate aminotransferase 2 3<COMMA> mitochondrial
1620200_at	30.8175	3	Unknown protein
1620213_at	19.6463	3	Unknown protein
1620268_at	20.8157	3	Exosome complex exonuclease RRP46
1620271_at	32.0689	3	HVA22E (HVA22-like protein E)
1620287_at	34.3578	3	Hydrogenobyrinic acid a<COMMA>c-diamide synthase
1620432_s_at	16.4064	3	U6 snRNA-associated Sm-like protein LSm2
1620442_at	46.3418	3	Serine carboxypeptidase S10
1620462_at	33.9863	3	Bark storage protein A precursor
1620532_at	22.8639	3	Unknown protein
1620654_at	39.9135	3	Transketolase<COMMA> chloroplast precursor
1620670_at	13.6441	3	Hexose transporter 7
1620674_at	17.1368	3	No hit
1620739_s_at	21.6894	3	Zinc finger (C3HC4-type ring finger)
1620747_at	24.1179	3	Arginase 1
1620759_at	23.3016	3	Unknown protein
1620789_s_at	23.6963	3	TCP family transcription factor 24
1620840_at	22.0631	3	Alpha-expansin 1 precursor
1620896_at	34.786	3	Subtilase
1620981_at	23.5567	3	Octicosapeptide/Phox/Bem1p (PB1) domain-containing protein
1621059_at	16.5281	3	Phenylalanine-tRNA ligase
1621060_at	14.3971	3	NO FUNCTION FROM GRIMPLET ET AL (2012)
1621073_at	28.7603	3	GDP-mannose 3<COMMA>5-epimerase 1
1621082_a_at	14.8771	3	Protein kinase APK1B<COMMA> chloroplast precursor
1621118_s_at	22.5671	3	Ras GTP-binding protein (RAN3)
1621137_at	23.5545	3	Thioesterase family
1621139_at	19.8332	3	Katanin p80 (WD repeat containing) subunit B 1
1621166_at	22.6875	3	No hit
1621216_at	22.4791	3	Methyltransferase
1621275_at	20.1695	3	No hit
1621312_a_at	20.0851	3	Dual specificity protein phosphatase
1621646_at	17.3081	3	1-acylglycerol-3-phosphate O-acyltransferase
1621674_at	17.6044	3	Aquaporin SIP2;1
1621732_at	41.6548	3	Amino acid permease
1621801_a_at	21.4709	3	ATP-dependent Clp protease proteolytic subunit (ClpR1) (nClpP5)
1621815_at	49.5675	3	Unknown protein
1621845_s_at	30.3427	3	Profilin 5 (PRO5) (PRF3)
1621877_at	17.7123	3	Ribosomal protein P2 (RPP2B) acidic 60S
1621936_at	19.0734	3	Cycloartenol synthase
1622022_at	29.7272	3	Ribulose bisphosphate carboxylase<COMMA> large chain
1622040_at	27.9626	3	Pi starvation-induced protein
1622115_at	32.38	3	NO FUNCTION FROM GRIMPLET ET AL (2012)
1622275_s_at	49.0061	3	No hit
1622288_at	52.503	3	Unknown
1622493_at	44.0578	3	Phosphoethanolamine N-methyltransferase 1
1622606_at	23.9231	3	GDP-mannose pyrophosphorylase (GMP1)
1622618_at	40.0714	3	NO FUNCTION FROM GRIMPLET ET AL (2012)
1622877_at	16.3816	3	DnaJ homolog<COMMA> subfamily B<COMMA> member 12
1606445_a_at	23.7277	4	Cytochrome B6-F complex iron-sulfur subunit<COMMA> PETC
1606462_at	43.1022	4	NO FUNCTION FROM GRIMPLET ET AL (2012)
1606478_at	26.2213	4	Myosin heavy chain
1606482_at	29.0385	4	Lecithine cholesterol acyltransferase
1606519_at	25.9005	4	Nucleosome/chromatin assembly factor group A
1606536_at	36.2238	4	Indole-3-acetate beta-glucosyltransferase
1606570_at	7.9632	4	Unknown protein
1606628_at	28.3632	4	S-adenosyl-methionine-sterol-C-methyltransferase
1606648_at	26.237	4	Carboxylic ester hydrolase
1606656_at	37.2109	4	Protease inhibitor/seed storage/lipid transfer protein (LTP)
1606692_at	22.2817	4	Ribosomal protein S18 (RPS18C) 40S
1606724_at	18.2875	4	Lysine and histidine specific transporter
1606740_at	28.0693	4	CW7 protein
1606780_at	22.2547	4	Serine hydroxymethyltransferase
1606871_at	16.2482	4	Leaf senescence protein
1606882_at	17.5667	4	Pore protein 24K chain
1606886_at	20.6853	4	Calmodulin-binding protein
1606914_at	21.8653	4	Zinc finger (B-box type)
1606933_a_at	13.6754	4	Abscisic acid receptor PYL8 RCAR3
1606944_at	19.7104	4	Syntaxin 7
1607003_at	22.1022	4	Bundle-sheath defective protein 2
1607043_at	20.0602	4	Malate dehydrogenase<COMMA> cytosolic
1607079_at	22.2459	4	Calreticulin interacted protein
1607143_at	22.4918	4	No hit
1607241_at	19.445	4	KUP11 (K+ uptake permease 11)
1607244_at	15.6761	4	NADH dehydrogenase (ubiquinone) Fe-S protein 1
1607252_s_at	16.2826	4	ER membrane DUF1077
1607256_s_at	26.6623	4	Peptide chain release factor eRF subunit 1
1607319_at	16.6485	4	Exocyst subunit EXO70 A1
1607374_at	29.4082	4	Periplasmic beta-glucosidase precursor
1607421_at	31.3439	4	Squalene synthase
1607439_at	27.5512	4	U4/U6 small nuclear ribonucleoprotein PRP31
1607524_at	20.5644	4	NO FUNCTION FROM GRIMPLET ET AL (2012)
1607536_s_at	27.2264	4	Unknown protein
1607548_at	26.0985	4	NADP-dependent glyceraldehyde-3-phosphate dehydrogenase
1607561_at	40.2809	4	ABC transporter G member 14
1607589_at	16.3793	4	Preprotein translocase secA
1607598_at	29.0916	4	Unknown protein
1607636_at	18.4658	4	Polyubiquitin (UBQ4)
1607680_at	26.5307	4	Unknown protein
1607732_at	17.1565	4	Chalcone synthase (CHS)
1607743_at	24.4041	4	Proteasome 26S regulatory subunit (RPN6)
1607770_at	32.5612	4	Protease inhibitor/seed storage/lipid transfer protein (LTP)
1607837_at	25.0112	4	fasciclin arabinogalactan-protein (FLA8)
1607916_at	35.6032	4	NO FUNCTION FROM GRIMPLET ET AL (2012)
1607942_at	41.04	4	NO FUNCTION FROM GRIMPLET ET AL (2012)
1607952_at	23.5424	4	HSL1 (HAESA-like 1)
1608122_at	34.2973	4	No hit
1608156_at	22.5271	4	Trehalase precursor
1608198_at	20.6251	4	Pectinacetylesterase
1608205_at	26.2223	4	Elongation factor EF-Tu RABE1B
1608226_at	25.5104	4	ARP2/3 complex 21 kDa subunit
1608263_a_at	38.634	4	Alcohol dehydrogenase 6
1608363_at	20.6223	4	UNC-50
1608378_at	15.117	4	No hit
1608384_at	21.2095	4	Adenosine kinase 2
1608389_at	40.3198	4	NHL repeat-containing protein
1608393_at	31.9415	4	ADP-glucose pyrophosphorylase large subunit 1
1608410_at	32.5787	4	Early nodulin 93
1608479_at	23.543	4	NO FUNCTION FROM GRIMPLET ET AL (2012)
1608586_at	26.7504	4	NO FUNCTION FROM GRIMPLET ET AL (2012)
1608714_at	24.5897	4	ABC transporter B member 1
1608766_at	22.4913	4	Adenosylhomocysteinase 1
1608776_at	13.4361	4	2OG-Fe(II) oxygenase
1608778_at	44.7703	4	No hit
1608918_at	20.2279	4	Zinc finger (C2H2 type) family
1608954_at	19.6244	4	Unknown protein
1609044_at	37.6238	4	LHCA4 (Photosystem I light harvesting complex gene 4)
1609175_at	20.5521	4	Unknown protein
1609176_at	31.9037	4	Unknown protein
1609210_at	9.9728	4	CUE domain containing protein
1609241_at	45.2838	4	Unknown protein
1609285_at	20.123	4	Salicylic acid-induced fragment 1 protein
1609302_at	22.4207	4	Somatic embryogenesis protein kinase
1609368_s_at	20.251	4	F-box protein 7
1609402_at	27.7392	4	Sucrose synthase
1609464_s_at	22.0708	4	Ubiquitin-conjugating enzyme E2 J1
1609466_at	19.2393	4	RAB GTPase RABA4A
1609505_at	27.6707	4	Phototropic-responsive NPH3
1609684_at	18.1001	4	NO FUNCTION FROM GRIMPLET ET AL (2012)
1609717_at	18.2176	4	Ribosomal protein S8 (RPS8A) 40S
1609752_at	25.3435	4	Ubiquinol-cytochrome C reductase iron-sulfur subunit<COMMA> mitochondrial
1609754_s_at	18.7827	4	Glutamate synthase (GLU1)<COMMA> ferredoxin-dependent
1609853_at	18.1004	4	Inorganic pyrophosphatase
1609867_s_at	24.7071	4	Haloacid dehalogenase hydrolase
1609878_at	42.984	4	Unknown protein
1609903_at	46.2944	4	Sulfate transporter 91
1610075_at	23.5375	4	C2 domain-containing protein
1610077_at	23.64	4	Ubiquitin-fold modifier 1 precursor
1610113_at	25.481	4	N-carbamyl-L-amino acid amidohydrolase
1610116_at	47.7563	4	Shikimate dehydrogenase
1610176_at	30.1667	4	Geranylgeranyl pyrophosphate synthetase 1<COMMA> chloroplast precursor
1610182_at	26.4562	4	Taxane 10-beta-hydroxylase
1610187_a_at	33.9826	4	Scarecrow-like transcription factor 7 (SCL7)
1610331_at	42.6366	4	Anthocyanin 5-aromatic acyltransferase
1610370_s_at	29.3458	4	Plastocyanin domain-containing protein
1610394_at	32.1681	4	ferritin 1 (FER1)
1610413_at	29.1421	4	H1flk
1610482_at	15.1362	4	Cellulose synthase CESA2
1610544_s_at	31.8269	4	Unknown protein
1610657_at	34.2705	4	Homeobox-leucine zipper protein HB13
1610660_at	26.3611	4	feronia receptor-like kinase
1610661_at	17.8768	4	NO FUNCTION FROM GRIMPLET ET AL (2012)
1610662_at	22.0081	4	Unknown protein
1610697_at	23.5356	4	No hit
1610728_at	27.4867	4	Ribosomal protein S3<COMMA> Chloroplast 30S
1610782_s_at	40.5373	4	Unknown protein
1610842_a_at	15.4385	4	Unknown protein
1610885_at	20.1035	4	Plastocyanin domain-containing protein
1610936_at	20.2575	4	Unknown protein
1611142_at	22.938	4	Aspartyl protease
1611288_at	20.471	4	Unknown protein
1611296_at	25.252	4	Senescence-inducible chloroplast stay-green protein 1
1611328_at	47.4431	4	Histone H2A variant 1 HTA11
1611354_at	21.8373	4	Cycloartenol synthase
1611364_at	30.6531	4	Photosystem I reaction center subunit III (PSAF)
1611382_at	25.6698	4	Integral membrane family protein UPF0497
1611440_at	15.5325	4	Unknown protein
1611464_at	41.2877	4	LHCA5 (Photosystem I light harvesting complex gene 5)
1611475_at	27.0615	4	Cathepsin B cysteine protease
1611481_s_at	28.1745	4	Unknown protein
1611482_at	7.4539	4	Small nuclear ribonucleoprotein LSM1
1611508_at	24.067	4	Thioesterase family
1611542_at	30.4464	4	Polyphenol oxidase II<COMMA> chloroplast precursor
1611580_at	25.7927	4	Rubredoxin
1611595_s_at	18.0388	4	Unknown protein
1611599_at	29.3315	4	RNA recognition motif (RRM)-containing
1611612_at	27.0438	4	Unknown protein
1611613_at	42.6	4	Vacuolar invertase 1<COMMA> GIN1
1611615_at	23.2473	4	Tonoplast monosaccharide transporter2
1611638_at	42.616	4	Subtilase
1611730_at	28.0026	4	VRN1 (reduced vernalization response 1)
1611821_at	31.3458	4	Glutathione S-transferase 8 GSTU8
1611861_at	22.5525	4	Zinc finger (C2H2 type) family
1611886_at	39.5016	4	Ankyrin repeat protein
1611925_at	29.2448	4	Zinc finger (C3HC4-type ring finger) family protein ATL1E
1611970_at	36.1676	4	Serine carboxypeptidase S10
1611989_at	8.0719	4	Ubiquitin-specific protease 12 (UBP12)
1612057_s_at	22.7172	4	Hydroxyproline-rich glycoprotein
1612122_at	21.1395	4	NO FUNCTION FROM GRIMPLET ET AL (2012)
1612124_at	17.8799	4	Caffeic acid O-methyltransferase
1612160_at	48.5167	4	Thaumatin
1612253_at	27.518	4	Alpha-expansin 6 precursor
1612296_at	19.9173	4	Peptidyl-prolyl cis-trans isomerase ROC7 (rotamase CyP 7)
1612310_at	23.2026	4	Heat shock transcription factor 4
1612425_at	23.1547	4	Hydroxyproline-rich glycoprotein
1612427_at	26.1119	4	Cyclin-dependent kinase D1;2
1612444_at	33.4758	4	Bet v I allergen
1612467_at	21.4947	4	NO FUNCTION FROM GRIMPLET ET AL (2012)
1612505_at	18.3664	4	EDA32 (embryo sac development arrest 32)
1612555_s_at	15.8317	4	Dihydrolipoyl dehydrogenase
1612560_at	24.6223	4	Monocopper oxidase SKS5 (SKU5 Similar 5)
1612622_at	12.2961	4	PHR1 (phosphate starvation response 1)
1612652_at	37.4412	4	Unknown protein
1612756_at	19.9751	4	Ankyrin protein kinase
1612778_at	24.7608	4	NO FUNCTION FROM GRIMPLET ET AL (2012)
1612792_at	26.5928	4	CC-NBS-LRR class
1612852_at	30.9462	4	Nucleobase-ascorbate transporter 6 (NAT6)
1612862_at	21.7008	4	Unknown protein
1612917_at	16.0123	4	NO FUNCTION FROM GRIMPLET ET AL (2012)
1612946_at	16.3748	4	YLS7 (yellow-leaf-specific gene 7)
1612972_at	47.4782	4	N-acetyltransferase hookless1 HLS1
1612981_at	10.8674	4	Tubulin beta-6 chain
1613034_at	9.4114	4	Histidine acid phosphatase
1613045_at	43.8703	4	Protease inhibitor/seed storage/lipid transfer protein (LTP)
1613050_at	25.7266	4	Hydroxyproline-rich glycoprotein
1613158_at	16.2845	4	Cytochrome c oxidase subunit 2
1613169_at	41.449	4	Basic helix-loop-helix (bHLH) family
1613171_at	27.831	4	Matrix metalloproteinase
1613204_at	35.8824	4	Glutathione S-transferase 25 GSTU25
1613220_at	21.6224	4	Early nodulin Enod93 protein
1613241_at	51.6558	4	NO FUNCTION FROM GRIMPLET ET AL (2012)
1613293_at	21.4106	4	Bromo-adjacenty (BAH) domain-containing protein
1613317_at	34.7297	4	Ubiquitin-conjugating enzyme E2 variant
1613322_s_at	23.0048	4	NO FUNCTION FROM GRIMPLET ET AL (2012)
1613325_at	26.6893	4	Metacaspase AtMCP1b
1613518_at	22.5357	4	Myosin heavy chain
1613542_at	44.4205	4	Caffeate 3-O-methyltransferase 1
1613547_at	26.2533	4	Adagio protein 1
1613619_at	15.8334	4	CYP81E1
1613641_at	22.0123	4	GCN5 N-acetyltransferase (GNAT)
1613647_at	19.9064	4	Glutamyl-tRNA synthetase<COMMA> cytoplasmic
1613653_at	17.1993	4	No hit
1613677_at	22.0248	4	fasciclin arabinogalactan-protein (FLA7)
1613729_at	22.2331	4	Ribosomal protein S17 30S
1613772_s_at	30.1425	4	Cysteine protease CP1
1613835_at	18.5051	4	Cytoplasmic tRNA 2-thiolation protein 1
1613924_at	14.0605	4	No hit
1613945_at	33.9567	4	Beta-D-xylosidase
1613976_at	27.9383	4	RNA recognition motif (RRM)-containing protein
1613978_at	10.4767	4	Early flowering 4
1613993_at	20.2904	4	Zinc transporter ZIP11
1613998_at	17.5659	4	Phytochelatin synthetase
1614079_at	19.7477	4	Protein kinase
1614113_at	35.8998	4	RANGAP2 (RAN GTPASE activating protein 2)
1614115_at	28.3161	4	Integral membrane protein
1614119_at	40.2935	4	Unknown protein
1614170_at	18.0472	4	Abl interactor 3 (ABIL3)
1614177_at	1.5704	4	Diacylglycerol kinase
1614178_at	28.9446	4	Ribulose bisphosphate carboxylase/oxygenase activase<COMMA> chloroplast
1614202_s_at	23.8141	4	Esterase
1614280_at	23.4358	4	Unknown protein
1614297_at	19.8195	4	Phytosulfokine receptor precursor
1614305_at	-1.6883	4	Isoleucyl-tRNA synthetase
1614324_at	10.7066	4	Constitutive expression of PR genes 5 (CPR5)
1614338_at	28.4438	4	Heptaprenyl diphosphate synthase component II
1614356_at	24.579	4	NO FUNCTION FROM GRIMPLET ET AL (2012)
1614512_at	38.1609	4	Unknown protein
1614563_at	28.6963	4	Protein phosphatase 2C
1614663_at	14.8545	4	Obtusifoliol 14-demethylase (CYP51)
1614689_at	43.854	4	Kinesin family member 11
1614724_at	46.5254	4	1-aminocyclopropane-1-carboxylate oxidase
1614749_s_at	24.9062	4	Cation transport protein chaC
1614796_at	15.4122	4	Unknown protein
1614807_s_at	23.7416	4	Tubulin alpha-3 chain
1614824_at	48.0885	4	NO FUNCTION FROM GRIMPLET ET AL (2012)
1614877_at	37.3551	4	2-oxoglutarate-dependent dioxygenase
1614916_at	38.7982	4	Aquaporin PIP2B
1614990_at	37.0584	4	No hit
1615027_s_at	32.0553	4	Pur alpha-1 (purin-rich alpha 1)
1615046_at	29.8205	4	Ferredoxin:nadp+ Oxidoreductase PETH
1615065_at	18.6755	4	NO FUNCTION FROM GRIMPLET ET AL (2012)
1615067_s_at	38.4768	4	Anthraniloyal-CoA: methanol anthraniloyal transferase
1615100_at	22.2609	4	Transcription initiation factor TFIIB
1615124_at	47.2803	4	Lipase GDSL
1615201_at	33.8536	4	Protease inhibitor/seed storage/lipid transfer protein (LTP)
1615220_at	22.2379	4	Unknown protein
1615246_at	29.765	4	CYP86A2
1615282_s_at	30.0019	4	Rapid ALkalinization Factor RALFL33
1615290_at	15.6738	4	Calreticulin-3 precursor
1615303_at	18.5564	4	Calmodulin-binding protein
1615319_s_at	25.8045	4	Nitrate transporter (NTP3)
1615352_s_at	-0.5187	4	Serine hydroxymethyltransferase 1
1615404_at	15.6375	4	C3H2C3 ring-finger protein
1615430_at	45.0873	4	Serine/threonine-protein kinase receptor ARK3
1615465_at	12.6825	4	Ribosomal protein L37a (RPL37aB) 60S
1615468_s_at	27.3588	4	Ubiquitin-conjugating enzyme E2 D/E
1615472_at	20.0943	4	Mov34 STAM-binding protein
1615500_at	26.9394	4	Coronatine-insensitive protein 1
1615588_at	27.4078	4	Unknown protein
1615639_a_at	17.5737	4	Late embryogenesis abundant protein
1615649_at	41.6014	4	Protease inhibitor/seed storage/lipid transfer protein (LTP)
1615654_at	32.8025	4	Squalene monooxygenase
1615659_at	21.3271	4	Aspartyl protease
1615681_at	18.5878	4	Thioredoxin 2
1615697_at	25.0317	4	Sucrose-proton symporter 2 SUC2
1615742_at	21.8853	4	3-phosphoshikimate 1-carboxyvinyltransferase<COMMA> chloroplast precursor
1615744_at	5.6409	4	Unknown protein
1615782_at	18.0025	4	Cyclin delta-2
1615796_at	45.0975	4	NO FUNCTION FROM GRIMPLET ET AL (2012)
1615808_s_at	26.3508	4	Aquaporin PIP2B
1615829_s_at	31.7879	4	Aquaporin GAMMA-TIP3/TIP1;3
1615839_at	10.7789	4	Meprin and TRAFy domain-containing protein
1615847_at	17.0988	4	SIGB (SIGMA factor B)
1615933_at	27.6344	4	GT2-like trihelix DNA-binding protein
1615944_s_at	20.9625	4	Translation initiation factor eIF-1
1615960_at	23.2368	4	Unknown protein
1615971_a_at	24.9064	4	NO FUNCTION FROM GRIMPLET ET AL (2012)
1615986_at	17.9093	4	Glycosyl transferase family 8 protein
1616048_at	27.0587	4	Unknown protein
1616131_at	19.962	4	Protein kinase
1616188_at	22.2918	4	CXE carboxylesterase
1616190_at	46.4198	4	Calcium/proton exchanger CAX3
1616254_a_at	20.2031	4	Unknown protein
1616259_at	49.8972	4	Unknown protein
1616291_at	46.1425	4	Unknown protein
1616322_s_at	22.9341	4	GDP-mannose 3<COMMA>5-epimerase 1
1616379_s_at	20.8648	4	3-beta hydroxysteroid dehydrogenase
1616392_at	24.215	4	No hit
1616401_at	34.247	4	Glycine-rich protein
1616408_a_at	10.755	4	Digalactosyldiacylglycerol synthase
1616456_at	20.6848	4	Ammonium transporter 1<COMMA> member 1 (AMT1.1)
1616493_at	44.0297	4	Retrotransposon protein<COMMA> LINE subclass
1616496_at	15.0912	4	V-type H+-transporting ATPase subunit G
1616531_at	19.2838	4	Protein disulfide isomerase
1616542_at	15.2144	4	Metallo-beta-lactamase
1616560_at	33.2232	4	LHCA6 (Photosystem I light harvesting complex gene 6)
1616595_at	13.5935	4	Tyrosyl-tRNA synthetase
1616605_at	17.2302	4	Pheophorbide a oxygenase
1616682_at	19.532	4	Ankyrin protein kinase
1616779_at	48.8681	4	Retrotransposon
1616785_at	8.5072	4	Auxin-induced protein 22D
1616792_at	13.0123	4	Myb domain protein 94
1616815_at	24.8642	4	Tubulin beta-4 chain
1616850_at	19.6634	4	Serine carboxypeptidase S10
1616874_at	23.9302	4	Unknown protein
1616898_at	21.8137	4	Caffeoyl-CoA O-methyltransferase
1616960_at	35.1114	4	Hydrolase<COMMA> alpha/beta fold
1616961_at	35.2021	4	Gibberellin 2-beta-dioxygenase 7
1616984_at	23.2813	4	MEMB11 (Golgi SNARE protein membrin 11)
1616990_s_at	24.3608	4	Protease inhibitor/seed storage/lipid transfer protein (LTP)
1617019_at	22.2306	4	Chalcone synthase
1617060_s_at	23.9405	4	Glutathione reductase (NADPH)
1617106_at	31.2133	4	Unknown protein
1617163_at	24.9014	4	Auxin efflux carrier
1617166_s_at	34.542	4	Aquaporin PIP2B
1617223_at	8.4155	4	No hit
1617247_at	20.1926	4	Rapid ALkalinization Factor RALFL34
1617258_at	5.078	4	PHP domain-containing protein
1617280_s_at	51.5707	4	Unknown protein
1617284_at	27.5811	4	Caffeic acid O-methyltransferase
1617350_at	27.5832	4	Plastocyanin domain-containing protein
1617384_at	35.8679	4	Unknown protein
1617388_at	28.4731	4	Zinc finger (C3HC4-type ring finger)
1617472_at	22.4108	4	Unknown protein
1617474_at	15.9463	4	NSL1 (necrotic spotted lesions 1)
1617498_s_at	18.5213	4	No hit
1617516_at	48.6255	4	Calcium-binding EF-hand
1617539_at	35.4978	4	No hit
1617576_at	16.4187	4	Epoxide hydrolase
1617661_at	19.443	4	Ataxin-3
1617710_s_at	26.3009	4	Serine/threonine protein kinase activity
1617745_at	46.8136	4	Unknown protein
1617785_at	21.1042	4	Invertase/pectin methylesterase inhibitor
1617821_at	17.9191	4	SNF4 (Sucrose NonFermenting 4)
1617875_at	16.3039	4	Beta-hexosaminidase beta chain precursor
1617923_at	17.7141	4	LINC4 (little nuclei4)
1617945_at	17.8163	4	Unknown protein
1617964_at	13.2082	4	Microtubule organization 1 protein (MOR1)
1617992_a_at	25.1184	4	Ubiquinol-cytochrome C reductase iron-sulfur subunit<COMMA> mitochondrial
1618096_s_at	40.0314	4	Invertase/pectin methylesterase inhibitor
1618116_s_at	41.5155	4	LHCII type I CAB-1
1618126_at	14.8463	4	Lipid-A-disaccharide synthase (LpxB)
1618127_at	26.0161	4	LHCA3 (Photosystem I light harvesting complex gene 3)
1618172_at	22.469	4	Zinc finger (C3HC4-type ring finger)
1618219_at	22.6838	4	Axial regulator YABBY2
1618242_at	44.5204	4	Zinc finger (C2H2 type) family
1618243_at	27.8281	4	NO FUNCTION FROM GRIMPLET ET AL (2012)
1618296_s_at	44.2863	4	Unknown
1618378_at	20.8107	4	Pentatricopeptide (PPR) repeat-containing
1618389_at	44.2077	4	NO FUNCTION FROM GRIMPLET ET AL (2012)
1618430_at	43.634	4	No hit
1618445_s_at	23.5603	4	WAK receptor protein kinase
1618490_s_at	22.6404	4	Rhomboid ATRBL1
1618493_s_at	14.9633	4	ABC transporter C member 15
1618495_at	11.8488	4	CYP97B
1618509_at	34.693	4	NO FUNCTION FROM GRIMPLET ET AL (2012)
1618519_at	25.0147	4	GATA transcription factor 16
1618533_at	49.4009	4	Pathogenesis-related protein 1 precursor (PRP 1)
1618573_at	22.0738	4	No hit
1618626_at	21.6468	4	No hit
1618643_at	25.2285	4	Carboxylic ester hydrolase
1618654_at	44.3343	4	Tangled
1618751_at	37.5799	4	Serine carboxypeptidase S10
1618783_at	11.6141	4	Unknown protein
1618871_at	25.1829	4	Thaumatin
1618941_at	22.9793	4	NO FUNCTION FROM GRIMPLET ET AL (2012)
1619071_at	48.53	4	AP2-like AIL5 (AINTEGUMENTA-like 5)
1619076_at	14.6465	4	NO FUNCTION FROM GRIMPLET ET AL (2012)
1619082_at	25.5104	4	Alpha-expansin 1 precursor
1619147_at	32.7034	4	Stress-induced
1619149_at	19.1225	4	Cycloartenol synthase
1619249_at	52.7044	4	Rac-like GTP-binding protein RAC2
1619253_at	10.8239	4	No hit
1619290_at	38.3606	4	No hit
1619383_s_at	28.8234	4	Beta-galactosidase
1619501_at	31.8176	4	Tubulin folding cofactor B
1619510_s_at	17.1155	4	Periplasmic divalent cation tolerance protein
1619593_at	22.2444	4	Pop3 peptide
1619614_at	19.7397	4	Strubbelig receptor family 6
1619654_at	23.0659	4	Monoglyceride lipase
1619694_at	19.6454	4	NO FUNCTION FROM GRIMPLET ET AL (2012)
1619803_at	24.691	4	5-nucleotidase surE
1619804_at	28.8897	4	Ku70
1619812_at	23.315	4	6-phosphogluconolactonase
1619866_at	21.0938	4	Proline-rich family protein
1619883_at	42.4528	4	CYP93A1 2-hydroxyisoflavanone synthase
1619938_at	24.0164	4	NO FUNCTION FROM GRIMPLET ET AL (2012)
1619946_at	25.6926	4	Ferredoxin 4Fe-4S<COMMA> iron-sulfur binding
1619979_at	16.4536	4	Vacuolar protein sorting 45
1619990_at	23.3892	4	Shikimate dehydrogenase
1620013_at	17.9543	4	Zinc finger (C3HC4-type ring finger)
1620058_at	11.5425	4	NO FUNCTION FROM GRIMPLET ET AL (2012)
1620155_at	32.1168	4	Dual-specific kinase DSK1
1620161_at	24.8235	4	No hit
1620176_at	28.8571	4	Ripening regulated protein DDTFR8
1620181_at	15.0554	4	Chaperone protein dnaJ-related
1620191_at	28.3649	4	Programmed cell death 6-interacting protein
1620197_at	23.5396	4	Unknown protein
1620219_at	15.7066	4	Low expression of osmotically responsive genes 1
1620222_x_at	41.2	4	Anthraniloyal-CoA: methanol anthraniloyal transferase
1620251_at	28.0287	4	No hit
1620298_at	23.1909	4	TUBBY like protein 6 TLP6
1620332_at	27.8565	4	Histone H3
1620335_at	43.8176	4	No hit
1620384_s_at	32.5608	4	Heavy-metal-associated domain-containing protein
1620443_s_at	36.8968	4	Phytosulfokines 3 (PSK3)
1620461_at	15.7	4	Acclimation of photosynthesis to environment
1620583_s_at	39.8583	4	Unknown
1620672_at	16.3714	4	forkhead-associated domain-containing protein
1620688_at	30.5401	4	Leucoanthocyanidin reductase 1
1620729_at	6.0917	4	NO FUNCTION FROM GRIMPLET ET AL (2012)
1620749_at	21.7798	4	DnaJ homolog<COMMA> subfamily C<COMMA> member 19
1620752_s_at	24.8887	4	Deoxymugineic acid synthase
1620755_at	15.1343	4	Unknown protein
1620766_at	59.1722	4	Copper-binding family protein
1620919_at	24.8863	4	Cytochrome B6-F complex iron-sulfur subunit<COMMA> PETC
1620954_at	41.4761	4	Unknown
1620959_s_at	53.5477	4	Myb VvMYBA1
1620968_at	24.9828	4	F-box family protein (FBL15)
1620990_at	28.9701	4	Unknown protein
1621070_s_at	19.087	4	VHS domain-containing protein
1621091_at	12.5825	4	Proteasome 26S regulatory subunit (RPN8)
1621138_at	42.9017	4	Cyclin B-type
1621194_at	23.0809	4	No hit
1621197_at	15.7367	4	Histone H2B
1621301_at	22.6822	4	3-beta hydroxysteroid dehydrogenase
1621407_at	28.5479	4	Formamidase
1621480_at	20.7963	4	Rhomboid ATRBL1
1621493_at	17.8838	4	No hit
1621495_at	35.3255	4	Carbonic anhydrase precursor
1621528_at	45.9835	4	LRX1 (leucine-rich repeat/extensin 1)
1621542_at	24.4968	4	Ankyrin repeat
1621599_at	32.0594	4	NO FUNCTION FROM GRIMPLET ET AL (2012)
1621624_s_at	23.9219	4	Peroxisomal membrane protein PMP22
1621656_at	16.9267	4	NO FUNCTION FROM GRIMPLET ET AL (2012)
1621677_at	25.0115	4	Allyl alcohol dehydrogenase
1621698_at	34.1262	4	NO FUNCTION FROM GRIMPLET ET AL (2012)
1621718_at	29.614	4	Vacuolar processing enzyme gamma
1621737_s_at	12.3731	4	Esterase
1621754_at	40.399	4	IAA9
1621773_at	45.3299	4	Proton-dependent oligopeptide transport (POT) family protein
1621777_at	35.1878	4	Unknown protein
1621843_at	9.1608	4	U3 small nucleolar ribonucleoprotein protein IMP4
1621879_at	43.5958	4	No hit
1621892_a_at	22.7923	4	Acid phosphatase class B
1621942_at	23.2477	4	Unknown protein
1621991_at	13.064	4	NO FUNCTION FROM GRIMPLET ET AL (2012)
1621994_at	18.113	4	NO FUNCTION FROM GRIMPLET ET AL (2012)
1622003_at	42.754	4	Unknown protein
1622004_at	9.8487	4	Ubiquitin-conjugating enzyme E2 C
1622050_at	13.6921	4	Threonine endopeptidase
1622066_at	19.4709	4	1-deoxy-D-xylulose-5-phosphate synthase<COMMA> chloroplast precursor
1622104_at	35.0157	4	Disease resistance-responsive
1622123_at	17.7965	4	Extensin
1622137_at	41.6435	4	No hit
1622148_at	17.1313	4	4-nitrophenylphosphatase
1622219_at	22.5286	4	NO FUNCTION FROM GRIMPLET ET AL (2012)
1622243_at	21.8866	4	Sensitivity to red light reduced protein (SRR1)
1622249_at	17.9823	4	S-2-hydroxy-acid oxidase<COMMA> peroxisomal
1622253_at	24.957	4	Cyclase/dehydrase
1622338_at	27.4557	4	Cation efflux family protein MTPc3
1622440_at	15.87	4	Histone H3
1622444_at	43.4814	4	LRX1 (leucine-rich repeat/extensin 1)
1622540_at	49.433	4	Chitin elicitor-binding CEBIP LysM domain-containing
1622610_at	15.0559	4	Isochorismate synthase 1<COMMA> chloroplast precursor
1622639_at	35.624	4	No hit
1622695_at	26.9601	4	Unknown protein
1622732_at	37.7928	4	Protein transport protein Sec61 subunit beta
1622736_at	13.507	4	D-3-phosphoglycerate dehydrogenase<COMMA> chloroplast precursor
1622753_at	11.3161	4	Nuclear transport factor 2B
1622765_at	20.1311	4	NO FUNCTION FROM GRIMPLET ET AL (2012)
1622775_at	26.9741	4	NADP-dependent malic enzyme
1622787_at	19.2529	4	Microtubule end binding protein 1 (EB1)
1606471_at	29.7415	5	Aspartyl protease
1606516_s_at	6.3333	5	COP9 signalosome complex subunit 8
1606527_s_at	37.6234	5	High mobility group HMG1/2
1606608_at	18.8484	5	Arginine/serine-rich splicing factor RSP31 (RSP31)
1606617_at	25.1159	5	ferredoxin
1606685_at	11.4019	5	Histone mRNA exonuclease 1
1606718_at	17.7664	5	ADP-ribosylation factor B1C
1606768_at	18.9917	5	KEG (keep on going)
1606802_at	21.7301	5	RNA-binding protein Musashi
1606816_at	20.5855	5	Unknown protein
1606826_at	24.4175	5	NO FUNCTION FROM GRIMPLET ET AL (2012)
1606836_at	23.6053	5	Zinc finger (C3HC4-type ring finger)
1606853_at	13.0997	5	Phosphoribosylaminoimidazole-succinocarboxamide synthase.
1606935_at	31.3427	5	Succinate-semialdehyde dehydrogenase (SSADH1)
1606948_at	20.8441	5	Glucose-methanol-choline (GMC) oxidoreductase
1606962_at	18.5428	5	Phosducin
1606998_at	14.8106	5	Pectate lyase
1607008_at	12.8793	5	A/G-specific adenine glycosylase
1607069_at	19.7409	5	Cellulose synthase CSLE1
1607080_at	21.8593	5	No hit
1607086_at	21.3831	5	Metal transporter Nramp3
1607109_at	18.7234	5	Zinc finger (C3HC4-type ring finger)
1607134_at	22.0445	5	Unknown protein
1607147_at	26.7918	5	Alpha-amylase / 1<COMMA>4-alpha-D-glucan glucanohydrolase
1607149_at	21.0791	5	Aspartate transaminase<COMMA> mitochondrial
1607175_at	11.1414	5	Retrotransposon protein<COMMA> Unclassified
1607182_s_at	22.7762	5	NO FUNCTION FROM GRIMPLET ET AL (2012)
1607223_at	15.9999	5	L-ascorbate oxidase
1607228_at	24.9258	5	Limonoid UDP-glucosyltransferase
1607270_at	18.2619	5	Plastocyanin domain-containing protein
1607271_at	22.613	5	PAP/fibrillin family
1607273_at	19.7539	5	Plastid-specific 50S ribosomal protein 6
1607274_s_at	6.8501	5	SWIB complex BAF60b domain-containing protein
1607316_at	7.4145	5	Vacuolar protein sorting 33
1607354_at	23.7265	5	ACT domain containing protein (ACR4)
1607389_at	21.2694	5	Zinc finger (CCCH-type) family protein
1607422_s_at	26.9527	5	Ribosomal protein L28<COMMA> chloroplast (CL28) 50S
1607425_at	17.2453	5	14-3-3 protein GF14 iota (GRF12)
1607449_s_at	24.2369	5	Protease inhibitor/seed storage/lipid transfer protein (LTP)
1607453_at	26.5338	5	Unknown protein
1607473_at	36.4568	5	Unknown protein
1607476_at	17.7027	5	Alanine--glyoxylate aminotransferase 2 2<COMMA> mitochondrial
1607503_s_at	22.6493	5	DRM1 dormancy/auxin associated
1607528_at	37.3722	5	Endo-1<COMMA>4-beta-glucanase
1607560_at	11.3717	5	Transparent testa 12 protein
1607583_at	14.9577	5	NO FUNCTION FROM GRIMPLET ET AL (2012)
1607669_at	17.4744	5	Synaptic vesicle 2-related protein
1607708_at	47.3285	5	Thaumatin
1607718_at	13.7989	5	Transcription factor
1607728_at	24.215	5	Ring-H2 finger B1A
1607814_at	12.8455	5	Unknown protein
1607816_at	15.399	5	Receptor protein kinase
1607838_at	9.7215	5	Ribosomal protein L14
1607861_s_at	10.5785	5	Splicing factor YT521-B
1607874_at	24.3022	5	GDP-mannose 3<COMMA>5-epimerase 1
1607941_at	15.9314	5	Unknown protein
1607946_at	21.4518	5	Lectin protein kinase
1607959_at	16.3227	5	Proliferating cell nuclear protein P120
1607961_at	27.881	5	No hit
1608001_at	10.3375	5	DNA-binding protein
1608021_at	14.7847	5	Ubiquitin-protein ligase CIP8 (COP1-interacting protein 8)
1608025_at	14.1975	5	Ataxin-3
1608029_at	33.8961	5	Lipase GDSL
1608059_at	9.5349	5	No hit
1608075_at	20.073	5	Unknown protein
1608091_at	25.3705	5	S-receptor kinase
1608101_at	21.7837	5	Zinc finger (C3HC4-type ring finger)
1608152_at	18.3899	5	Delta-8 sphingolipid desaturase
1608175_at	36.5276	5	Non-specific lipid-transfer protein
1608178_s_at	25.9498	5	Zinc finger (FYVE type)
1608204_at	36.4025	5	Rac-like GTP-binding protein ARAC7 (GTPase protein ROP9)
1608217_at	21.7593	5	CPL4 (C-Terminal Domain Phosphatase-like 4)
1608223_at	25.0423	5	GPI transamidase component Gpi16 subunit
1608232_at	25.1322	5	Pentatricopeptide (PPR) repeat-containing protein
1608235_at	12.2222	5	Glycine dehydrogenase 2
1608239_at	20.4691	5	ADP-ribosylation factor 3 (ARF3)
1608241_at	19.2757	5	Translation initiation factor eIF-3 subunit 4
1608251_at	19.5557	5	Glutamate decarboxylase 1 (GAD 1)
1608257_at	27.4352	5	Sucrose-phosphatase.
1608268_at	37.9405	5	Aldo-keto reductase
1608313_at	41.6664	5	Beta-D-xylosidase
1608315_at	19.0921	5	Ethylene-responsive transcription factor ERF011
1608335_at	39.8694	5	Receptor-like kinase
1608437_s_at	17.2925	5	Unknown protein
1608443_at	27.5115	5	Unknown protein
1608553_at	50.566	5	No hit
1608555_at	26.0893	5	Unknown protein
1608562_at	30.1127	5	Ferredoxin:nadp+ Oxidoreductase PETH
1608565_at	15.3407	5	Unknown protein
1608579_at	24.0009	5	Limonoid UDP-glucosyltransferase
1608585_x_at	37.2393	5	Unknown protein
1608603_at	16.5896	5	Caffeate 3-O-methyltransferase 1
1608647_at	18.9635	5	Epsin protein
1608657_at	9.3522	5	ZIFL2 (zinc induced facilitator-like 1)
1608663_s_at	16.8737	5	Peptidylprolyl isomerase
1608701_at	18.1404	5	Chaperonin
1608723_at	18.0655	5	Unknown protein
1608727_at	25.7375	5	fasciclin arabinogalactan-protein (FLA8)
1608737_at	22.9592	5	No hit
1608882_at	14.4813	5	Chlorophyllase (CLH2)
1608885_at	18.2748	5	NO FUNCTION FROM GRIMPLET ET AL (2012)
1608888_at	33.1986	5	Methionine sulfoxide reductase A
1608981_at	16.9611	5	Esterase/lipase/thioesterase
1608994_s_at	21.2372	5	Annexin 1 (ANN1)
1608996_at	16.8262	5	THO complex subunit 5
1609046_at	45.4329	5	MADS-box agamous-like 6
1609128_at	25.2364	5	Division regulator MinE<COMMA> Plastid
1609160_at	20.7024	5	Lil3 protein
1609194_at	20.0756	5	Unknown protein
1609202_at	29.9546	5	Glutathione S-transferase 8 GSTU8
1609217_at	35.3716	5	NO FUNCTION FROM GRIMPLET ET AL (2012)
1609228_at	19.7547	5	NO FUNCTION FROM GRIMPLET ET AL (2012)
1609268_at	26.155	5	VTC2 (vitamin C defective)
1609286_at	43.5523	5	GATA transcription factor 11
1609319_at	23.972	5	Universal stress protein (USP) family protein
1609442_at	22.8971	5	Basic helix-loop-helix (bHLH) family
1609451_at	10.4708	5	Hydrolase<COMMA> alpha/beta fold
1609484_at	26.5243	5	Basic helix-loop-helix BHLH071
1609494_at	18.0268	5	Transcription elongation factor
1609506_at	52.6659	5	Cellulase CEL2
1609543_at	8.2888	5	RAB GTPase RAB2
1609600_at	15.9115	5	MRG
1609622_at	45.0577	5	Lipase GDSL
1609635_s_at	20.9374	5	Nudix hydrolase 2
1609644_at	21.8051	5	NO FUNCTION FROM GRIMPLET ET AL (2012)
1609654_at	25.902	5	Phospholipid hydroperoxide glutathione peroxidase
1609703_at	49.3983	5	NO FUNCTION FROM GRIMPLET ET AL (2012)
1609716_at	13.5302	5	Switching protein 3D ATSWI3D
1609729_at	13.9456	5	Syntaxin 5
1609790_at	36.5557	5	Xyloglucan endotransglucosylase/hydrolase 23
1609816_at	21.9222	5	WD-repeat protein 26
1609824_at	15.5474	5	Unknown protein
1609837_s_at	15.0356	5	Heat shock transcription factor A4A
1609850_at	18.1385	5	ARID/BRIGHT DNA-binding domain-containing protein
1609889_at	23.4908	5	Cellulose synthase CSLE1
1609948_at	25.2829	5	La domain-containing protein
1609955_at	18.6707	5	Zinc finger (C3HC4-type ring finger)
1609957_at	14.5537	5	Prohibitin 3
1610052_at	6.218	5	SURF6 (surfeit 6) nucleolar matrix protein
1610111_at	10.8953	5	Adenyl cyclase
1610134_at	20.5457	5	Cyclopropyl isomerase
1610149_at	8.2505	5	Interferon developmental regulator
1610174_at	12.3572	5	NO FUNCTION FROM GRIMPLET ET AL (2012)
1610175_at	20.6652	5	Wax synthase
1610210_at	20.6445	5	Rubredoxin
1610275_at	29.0164	5	ABC transporter C member 12
1610302_at	15.3088	5	5'-AMP-activated protein kinase beta-2 subunit
1610303_at	17.7623	5	NO FUNCTION FROM GRIMPLET ET AL (2012)
1610311_at	30.7892	5	No hit
1610361_at	14.7864	5	Vacuolar protein sorting 25
1610420_at	18.5824	5	Unknown protein
1610428_at	19.461	5	Early-responsive to dehydration protein / ERD protein
1610512_at	36.5284	5	Radialis-like protein 6
1610535_at	15.1346	5	No hit
1610548_at	13.8422	5	Ribosomal protein S14 (RPS14C) 40S
1610565_at	31.4035	5	Unknown protein
1610676_at	17.9994	5	Ubiquilin-2
1610694_at	14.934	5	UDP-glucuronic acid decarboxylase 1
1610742_at	18.2604	5	Acetyl-CoA acetyltransferase<COMMA> cytosolic 1
1610759_at	17.0099	5	Cytochrome b5 isoform Cb5-D
1610767_at	22.0169	5	Ribosomal protein S5 (RPS5B) 40S
1610784_at	13.5556	5	Acyl-CoA synthetase
1610811_at	13.727	5	DEAD box RNA helicase (PRH75)
1610865_at	26.5559	5	Unknown protein
1610867_at	10.1571	5	Transposon
1610871_s_at	14.3295	5	Catalase 3
1610884_at	19.0006	5	Carboxyl-terminal processing protease
1610894_at	25.6858	5	No hit
1610902_at	9.4472	5	No hit
1610919_at	22.1648	5	NO FUNCTION FROM GRIMPLET ET AL (2012)
1610935_at	28.5585	5	flavonoid 3-monooxygenase
1610959_at	20.3556	5	DTA2 (downstream target of AGL15 2)
1610982_at	34.861	5	Aquaporin PIP2B
1611045_at	44.4271	5	No hit
1611070_at	23.6157	5	AN3 (ANGUSITFOLIA3)
1611074_at	40.7655	5	Humj1
1611081_a_at	17.652	5	Polygalacturonase GH28
1611086_at	26.8722	5	Beta-ketoacyl-CoA synthase
1611104_at	16.4076	5	Adenylate kinase
1611110_at	25.06	5	Unknown protein
1611112_at	19.5639	5	Phosphomannomutase
1611121_at	47.6921	5	Glutathione S-transferase<COMMA> C-terminal
1611156_at	5.8903	5	No hit
1611159_at	30.5468	5	Kinase interacting family protein
1611183_at	18.0394	5	LIM domain containing protein
1611233_at	37.185	5	Glycosyl hydrolase family 3 beta xylosidase BXL1
1611246_at	16.5123	5	Permease nonimprinted in Prader-Willi/Angelman
1611306_at	16.4394	5	CYP77A2
1611312_s_at	14.3131	5	Aquaporin TIP1;3
1611332_at	34.0547	5	Plastocyanin domain-containing protein
1611383_at	8.4259	5	Inositol transporter 2
1611392_at	17.5177	5	Lectin jacalin
1611411_at	43.2706	5	No hit
1611414_at	17.274	5	E3 ubiquitin-protein ligase PRT1
1611451_at	25.3947	5	Unknown protein
1611467_at	42.1992	5	High-affinity K+ transporter 1 (HKT1)
1611479_at	13.3345	5	RNA recognition motif (RRM)-containing protein
1611492_s_at	12.4381	5	Porin
1611507_at	18.871	5	Nucleobase-ascorbate transporter 6 (NAT6)
1611529_at	25.8894	5	Jasmonate O-methyltransferase
1611532_at	26.0837	5	Octicosapeptide/Phox/Bem1p (PB1) domain-containing protein
1611579_at	33.4862	5	Copper-binding family protein
1611582_s_at	21.5963	5	Photosystem II 22 kDa protein PSBS
1611598_at	37.7787	5	Cytochrome B561
1611604_at	27.5745	5	Alpha-mannosidase precursor lysosomal
1611625_at	47.4139	5	Anthranilate N-benzoyltransferase
1611629_s_at	13.5538	5	Unknown protein
1611664_at	16.3116	5	Proline-rich family protein
1611698_at	14.6954	5	Seven in absentia protein
1611726_at	16.4936	5	Receptor protein kinase PERK1
1611732_at	47.9036	5	NO FUNCTION FROM GRIMPLET ET AL (2012)
1611765_at	12.344	5	NO FUNCTION FROM GRIMPLET ET AL (2012)
1611777_at	18.6513	5	Import inner membrane translocase subunit Tim8<COMMA> Mitochondrial
1611797_at	19.293	5	Ran-binding protein 1 RanBP1
1611801_at	47.4896	5	Anthocyanin 5-aromatic acyltransferase
1611818_at	20.8983	5	Acid phosphatase
1611844_at	14.2996	5	F-box protein
1611963_at	26.322	5	Basic helix-loop-helix (bHLH) family
1612007_at	16.3447	5	Menaquinone biosynthesis methyltransferase ubiE
1612026_at	46.8951	5	Lachrymatory factor synthase
1612047_at	21.3267	5	Unknown protein
1612148_at	9.4643	5	Apoptotic chromatin condensation inducer 1
1612169_at	13.3726	5	Nascent polypeptide-associated complex NAC
1612181_at	22.3309	5	Unknown protein
1612206_at	19.5553	5	Unknown protein
1612252_at	21.2773	5	Haemolysin-III related
1612268_at	29.3327	5	No hit
1612273_at	35.5359	5	LHCII type I CAB-1
1612368_at	14.4401	5	Cysteine peptidase
1612375_s_at	18.6841	5	Glycerophosphoryl diester phosphodiesterase
1612383_at	17.8934	5	Oxysterol binding protein
1612418_at	19.9191	5	Unknown protein
1612476_at	9.2677	5	Ribosomal protein S3 (RPS3C) 40S
1612544_at	19.5569	5	Ribosomal protein L27<COMMA> chloroplast (RPL27) 50S
1612564_at	23.384	5	NO FUNCTION FROM GRIMPLET ET AL (2012)
1612600_at	17.3505	5	Unknown protein
1612606_at	13.0129	5	MADS-box agamous-like 6
1612607_at	37.7563	5	GUN4
1612642_at	20.3826	5	Protein kinase PKN/PRK1<COMMA> effector
1612716_at	22.2144	5	Histone acetyltransferase ELP3
1612767_at	24.0073	5	Lipase GDSL
1612780_at	8.8067	5	Pyrophosphate-energized vacuolar membrane proton pump
1612844_s_at	17.1971	5	Octicosapeptide/Phox/Bem1p (PB1) domain-containing protein
1612857_a_at	20.1344	5	Proteasome 20S alpha subunit D2 (PAD2) (PRS1) (PRC6)
1612874_at	32.3889	5	Isoflavone methyltransferase/Orcinol O-methyltransferase 2 oomt2
1612880_s_at	29.1656	5	FK506-binding protein 1 (FKBP13)
1612909_at	19.3224	5	Unknown protein
1612911_at	23.5514	5	Unknown protein
1612999_at	14.9818	5	Cellulose synthase CSLB04
1613008_at	16.5039	5	Ribosomal protein P1 acidic 60S
1613017_s_at	23.1894	5	VTC2 (vitamin C defective)
1613031_at	23.0245	5	KOW domain-containing transcription factor
1613047_at	4.0137	5	Adaptor-related protein complex 4<COMMA> sigma 1 sub
1613088_at	13.8079	5	Phosphatidylinositol-4-phosphate 5-kinase
1613102_s_at	21.0882	5	Phosphoribulokinase<COMMA> chloroplast precursor
1613118_at	41.4202	5	Tyrosine aminotransferase
1613162_at	21.8682	5	Ribosomal protein L31 (RPL31C) 60S
1613251_at	30.866	5	Dopamine beta-monooxygenase
1613265_s_at	16.4061	5	Tyrosine specific protein phosphatase
1613267_at	21.4545	5	Unknown protein
1613280_at	20.3892	5	Lon protease
1613285_at	20.0871	5	Ubiquitin-conjugating enzyme E2 W
1613320_at	12.1162	5	SNF4 (Sucrose NonFermenting 4)
1613330_at	28.9596	5	Pectate lyase
1613345_at	21.9113	5	U4/U6.U5 tri-snRNP-associated protein 2
1613352_at	23.9286	5	Unknown protein
1613359_at	22.2353	5	Homogentisate 1<COMMA>2-dioxygenase
1613373_at	12.2855	5	formin protein AHF1
1613463_a_at	15.8558	5	DnaJ homolog<COMMA> subfamily A<COMMA> member 5
1613539_at	18.0086	5	Signal recognition particle subunit 54 SRP54
1613556_at	43.6503	5	No hit
1613564_at	17.2703	5	LMBR1 integral membrane
1613593_at	14.6504	5	Seryl-tRNA synthetase
1613598_at	25.3574	5	Cold-induced thioredoxin domain
1613614_at	42.1265	5	Basic helix-loop-helix (bHLH) family
1613655_at	21.4712	5	ARP protein (REF)
1613685_at	16.2022	5	Heterogeneous nuclear ribonucleoprotein
1613688_at	16.3244	5	NO FUNCTION FROM GRIMPLET ET AL (2012)
1613728_at	26.8232	5	Unknown protein
1613773_s_at	28.7566	5	Photosystem II reaction centre W (PsbW)
1613784_at	31.0982	5	Unknown
1613802_at	38.2479	5	Hydroxycinnamoyl-CoA quinate hydroxycinnamoyltransferase
1613813_a_at	23.5953	5	NO FUNCTION FROM GRIMPLET ET AL (2012)
1613895_at	10.1985	5	Splicing factor 3B subunit 2
1613930_at	14.6804	5	Glycosyl hydrolase family 17 protein
1613941_at	28.6867	5	Lipoxygenase
1613987_s_at	23.8936	5	Iron-sulfur cluster assembly complex protein
1614024_at	20.9731	5	Unknown protein
1614065_at	18.2918	5	Myb domain protein 91
1614066_at	21.2048	5	NO FUNCTION FROM GRIMPLET ET AL (2012)
1614073_at	21.1928	5	Unknown protein
1614121_at	14.409	5	No hit
1614188_at	18.5318	5	Hydroxyacylglutathione hydrolase
1614204_at	27.2683	5	Peroxiredoxin bcp
1614231_s_at	20.8448	5	Thioredoxin M-type 2
1614292_at	19.6111	5	Unknown protein
1614299_at	27.8245	5	MADS-box protein AGL20
1614431_at	46.9534	5	F-box protein
1614432_at	13.2296	5	Endoribonuclease E
1614516_at	32.3397	5	Unknown protein
1614524_at	13.7066	5	Unknown protein
1614535_at	10.6387	5	Dynamin-like protein 2b
1614558_at	46.6668	5	Aspartic proteinase nepenthesin-1 precursor
1614561_at	14.9189	5	Unknown protein
1614575_at	40.4585	5	ATMYB66/WER/WER1 (WEREWOLF 1)
1614608_at	18.4957	5	Protein transport protein Sec24
1614632_at	17.2168	5	Cationic amino acid transporter 9
1614674_at	29.4535	5	Sucrose-phosphate synthase 1
1614676_s_at	20.3026	5	ATP synthase CF0 A subunit
1614690_at	14.2254	5	Unknown protein
1614692_at	5.6942	5	Heat shock protein 81-1
1614761_at	23.2863	5	NO FUNCTION FROM GRIMPLET ET AL (2012)
1614771_at	28.3936	5	Embryo-specific 3
1614779_s_at	20.2339	5	Remorin
1614780_at	27.6673	5	Unknown protein
1614794_at	46.3704	5	Dem protein
1614802_at	27.2077	5	Arabidopsis histidine phosphotransfer AHP3
1614814_s_at	23.9643	5	CP12-2
1614831_at	55.1066	5	Structural maintenance of chromosomes (SMC4)
1614921_at	-0.6985	5	NO FUNCTION FROM GRIMPLET ET AL (2012)
1614965_at	20.2331	5	SEPALLATA3
1614994_at	30.4345	5	NO FUNCTION FROM GRIMPLET ET AL (2012)
1615069_at	17.5187	5	Aldo/keto reductase
1615150_at	29.5775	5	Ribosomal protein L34 (RPL34A) 60S
1615198_at	17.6593	5	Alpha-glucosidase
1615280_at	23.9634	5	NO FUNCTION FROM GRIMPLET ET AL (2012)
1615292_at	17.419	5	Metalloendopeptidase
1615302_at	21.5813	5	Unknown
1615374_at	31.4155	5	Sucrose-phosphate synthase
1615439_at	7.0879	5	Cinnamyl alcohol dehydrogenase
1615462_at	40.3604	5	NO FUNCTION FROM GRIMPLET ET AL (2012)
1615486_at	26.9928	5	DEFENSE NO death 1
1615574_at	23.4237	5	Pectinesterase family
1615593_at	18.9568	5	Stress response suppressor 1
1615614_at	12.835	5	Cellulose synthase CSLC05
1615623_at	44.4284	5	Indole-3-acetate beta-glucosyltransferase
1615628_at	18.049	5	Unknown protein
1615645_at	19.3318	5	IAA-amino acid hydrolase 1 (ILR1)
1615672_at	18.6174	5	Zf A20 and AN1 domain-containing stress-associated protein 2
1615682_s_at	18.5978	5	Peptidyl-prolyl cis-trans isomerase ROC5 (rotamase CYP 5)
1615694_at	11.5253	5	Zinc finger (C3HC4-type ring finger)
1615749_at	16.5655	5	Electron transfer flavoprotein beta-subunit
1615769_at	10.1804	5	Peroxisomal membrane 22 kDa
1615791_s_at	16.3554	5	Unknown protein
1615815_at	24.146	5	Abl interactor 2 (ABIL2)
1615819_at	22.0529	5	Rooty/superroot1
1615888_at	10.7271	5	Violaxanthin de-epoxidase
1615929_at	14.8142	5	DnaJ homolog<COMMA> subfamily C<COMMA> member 14
1615955_s_at	18.5604	5	Small nuclear ribonucleoprotein E
1615959_at	24.4848	5	Polcalcin
1615976_at	18.9318	5	3-ketoacyl-CoA thiolase PED1
1616002_s_at	28.2181	5	fructose-bisphosphate aldolase<COMMA> chloroplast precursor
1616008_at	12.6061	5	NO FUNCTION FROM GRIMPLET ET AL (2012)
1616024_at	23.4504	5	NO FUNCTION FROM GRIMPLET ET AL (2012)
1616037_at	20.2154	5	No hit
1616038_at	27.0663	5	CTV.20
1616045_a_at	26.0318	5	Unknown protein
1616066_at	31.4221	5	Unknown protein
1616192_at	8.2435	5	Glucan endo-1<COMMA>3-beta-glucosidase 3 precursor
1616203_at	10.7057	5	Pigment defective 322
1616205_at	24.2662	5	NC domain-containing protein
1616266_at	21.8854	5	Ribosomal protein P2 (RPP2A) acidic 60S
1616270_at	14.4399	5	Copper transporter 5
1616278_a_at	20.3888	5	Retrovirus Pol polyprotein
1616312_at	25.7667	5	Phytosulfokines PSK2
1616325_at	25.797	5	Phosphoenolpyruvate carboxylase
1616347_at	25.2845	5	Serine/threonine/tyrosine kinase DSK2
1616349_a_at	28.8713	5	GDP-mannose 3<COMMA>5-epimerase 1
1616446_at	21.4277	5	PUMILIO 1 (APUM1)
1616482_at	16.7407	5	Unknown protein
1616497_at	16.8529	5	Homoserine kinase (HSK)
1616510_at	30.8083	5	ABC transporter C member 12
1616539_s_at	17.8432	5	NO FUNCTION FROM GRIMPLET ET AL (2012)
1616588_at	13.4131	5	Haloacid dehalogenase hydrolase
1616617_at	30.8852	5	Thaumatin SCUTL2
1616658_at	18.3041	5	NO FUNCTION FROM GRIMPLET ET AL (2012)
1616676_at	22.1014	5	WD-40 repeat
1616740_s_at	28.4066	5	ADP-ribosylation factor A1B
1616744_at	11.3164	5	Unknown protein
1616756_at	17.5486	5	Betaine-aldehyde dehydrogenase
1616767_at	13.4023	5	Novel plant snare 11
1616806_at	23.8135	5	Cold shock protein-1
1616818_s_at	11.9652	5	Unknown protein
1616847_s_at	27.1495	5	Ribulose-1<COMMA>5-bisphophate carboxylase/oxygenase small subunit
1616887_at	14.3304	5	No hit
1616888_at	16.0344	5	Lactoylglutathione lyase
1616918_s_at	26.4273	5	Ribulose bisphosphate carboxylase/oxygenase activase<COMMA> chloroplast
1616930_at	14.9845	5	NADH dehydrogenase I subunit N
1616931_s_at	21.0055	5	Proteasome 20S beta subunit C1 (PBC1) (PRCT)
1616940_s_at	32.1929	5	LHCA4 (Photosystem I light harvesting complex gene 4)
1616943_at	15.1858	5	MORC family CW-type zinc finger 4
1616950_at	16.4503	5	KOW domain-containing transcription factor family protein
1617021_at	6.3329	5	Nuclear transport factor 2 (NTF2)
1617066_at	17.5632	5	Glycine dehydrogenase
1617144_s_at	23.915	5	2<COMMA>3-bisphosphoglycerate-independent phosphoglycerate mutase
1617149_at	15.1421	5	Unknown protein
1617151_s_at	19.0463	5	Unknown protein
1617154_at	17.7276	5	Ribosomal protein L8 (RPL8C) 60S
1617155_at	25.2833	5	Peptidyl-prolyl cis-trans isomerase cyclophilin-type
1617160_at	36.2553	5	NO FUNCTION FROM GRIMPLET ET AL (2012)
1617195_s_at	24.8506	5	Ribosomal protein L21 (RPL21E) 60S
1617198_at	19.4004	5	No hit
1617249_at	18.7247	5	ACP4 (Acyl carrier protein 4)
1617251_at	21.5057	5	Sterol-4-alpha-carboxylate 3-dehydrogenase<COMMA> decarboxylating
1617279_at	13.5602	5	Calcium-binding protein CML
1617317_at	41.1913	5	Zinc finger (C2H2 type) family
1617359_at	16.7081	5	CHUP1 (chloroplast unusual positioning 1)
1617390_at	18.7697	5	GPI-anchored protein-like protein II
1617400_at	20.7298	5	Sulfate transporter 3.1 (AST12) (AtST1)
1617459_at	31.9716	5	F-box domain containing protein
1617521_at	14.703	5	Unknown protein
1617526_s_at	23.3258	5	No hit
1617573_at	24.3232	5	Unknown protein
1617587_at	9.1508	5	Dof zinc finger protein DOF1.4
1617611_at	30.0598	5	NO FUNCTION FROM GRIMPLET ET AL (2012)
1617628_at	16.6496	5	Ribosome biogenesis protein Bms1
1617629_at	21.3591	5	flavonol sulfotransferase
1617635_at	15.5682	5	Quinolinate phosphoribosyl transferase
1617668_at	36.0455	5	High mobility group HMG1/2
1617676_at	34.8794	5	Serine carboxypeptidase S10
1617782_at	31.182	5	Cyclic nucleotide-gated ion channel 15
1617797_s_at	21.4011	5	Cofilin
1617818_at	35.5856	5	NO FUNCTION FROM GRIMPLET ET AL (2012)
1617823_at	12.6241	5	NO FUNCTION FROM GRIMPLET ET AL (2012)
1617847_at	24.3958	5	Heavy-metal-associated domain-containing protein
1617849_at	27.9213	5	Glutathione-conjugate transporter (MRP10)
1617861_at	2.8066	5	RNA-binding protein
1617877_at	37.9144	5	LIM domain protein WLIM1
1617901_s_at	27.0434	5	Glycine cleavage system H protein<COMMA> mitochondrial
1617930_at	32.3562	5	Unknown
1617937_at	16.2488	5	Chaperone protein dnaJ
1617940_at	38.9714	5	Bifunctional nuclease
1617941_at	13.7288	5	Alpha-glucan water dikinase isoform 3<COMMA> Chloroplast
1618052_at	22.9653	5	Unknown protein
1618065_at	14.4914	5	No hit
1618103_at	15.6732	5	RNA recognition motif (RRM)-containing CCCH
1618189_at	25.5491	5	Oligopeptidase A
1618247_at	15.1894	5	SPFH domain-containing protein 2 precursor band 7 family
1618249_at	24.431	5	NADP-dependent glyceraldehyde-3-phosphate dehydrogenase
1618268_at	9.5024	5	NO FUNCTION FROM GRIMPLET ET AL (2012)
1618336_at	16.577	5	Unknown
1618341_s_at	18.2563	5	Calmodulin-binding protein
1618348_at	13.4257	5	RAB GTPase RAB11
1618408_at	48.2648	5	BEE1 (BR Enhanced expression 1)
1618409_at	25.4861	5	Glucan endo-1<COMMA>3-beta-glucosidase 7 precursor
1618452_at	18.4046	5	Strictosidine synthase
1618503_at	14.1909	5	Gibberellin 2-beta-dioxygenase
1618504_at	24.786	5	GLABRA 3
1618789_at	20.8769	5	Myb family
1618798_s_at	22.2338	5	ABC transporter I member 8
1618814_at	32.5814	5	Ornithine decarboxylase
1618829_at	17.9527	5	NO FUNCTION FROM GRIMPLET ET AL (2012)
1618844_at	17.5489	5	Acyl-CoA binding protein 2 (ACBP2)
1618866_s_at	20.4232	5	Endo-1<COMMA>3;1<COMMA>4-beta-D-glucanase precursor
1618895_at	12.4888	5	MADS-box agamous-like 42
1618939_at	21.0111	5	NPL4
1618960_at	39.3166	5	Aspartyl protease
1618992_at	13.661	5	Unknown protein
1619012_s_at	15.317	5	NO FUNCTION FROM GRIMPLET ET AL (2012)
1619051_at	19.6523	5	Unknown protein
1619056_at	22.7493	5	Nuclear transport factor 2B
1619069_at	16.0897	5	Unknown protein
1619104_s_at	13.2905	5	Dihydroxy-acid dehydratase
1619106_at	22.7521	5	Peptide chain release factor eRF subunit 1
1619119_at	21.4868	5	Extracellular Ca2+ sensing receptor
1619164_at	10.3148	5	RD22
1619193_at	22.62	5	PMR5 (powdery mildew resistant 5)
1619231_at	22.7894	5	NO FUNCTION FROM GRIMPLET ET AL (2012)
1619240_at	25.9841	5	Unknown protein
1619267_at	28.1512	5	4-hydroxy-3-methylbut-2-enyl diphosphate reductase
1619277_at	13.4761	5	Unknown protein
1619283_s_at	19.3421	5	Photosystem I P700 apoprotein A2
1619309_at	12.3819	5	CCR4-NOT complex subunit CAF16
1619312_a_at	29.2587	5	Formamidase
1619320_at	25.9731	5	4-coumarate-CoA ligase 3
1619328_s_at	40.6144	5	NO FUNCTION FROM GRIMPLET ET AL (2012)
1619343_at	11.4031	5	Abscisic acid receptor PYL8 RCAR3
1619359_at	32.6037	5	CYP72A1
1619387_at	25.6262	5	Isovaleryl-CoA-dehydrogenase (IVD)
1619404_at	25.1456	5	Salt tolerant protein
1619452_at	16.8264	5	Golgin candidate 2
1619471_at	-1.3935	5	RAB GTPase ARA3
1619477_at	19.9651	5	Glutamate 1-semialdehyde aminotransferase
1619511_at	26.2442	5	Aquaporin SIP1;1
1619628_at	17.9477	5	DAG protein<COMMA> chloroplast<COMMA>
1619642_at	15.1891	5	Phenylalanine ammonia-lyase
1619706_at	19.0677	5	Unknown protein
1619717_at	22.6504	5	NADPH:protochlorophyllide oxidoreductase
1619747_at	18.597	5	NO FUNCTION FROM GRIMPLET ET AL (2012)
1619769_s_at	26.5002	5	Myosin heavy chain
1619789_at	48.1475	5	NO FUNCTION FROM GRIMPLET ET AL (2012)
1619808_at	35.8935	5	Cinnamyl alcohol dehydrogenase
1619852_s_at	20.5275	5	Pentatricopeptide (PPR) repeat-containing
1619882_at	7.6804	5	Syntaxin 1B/2/3/4
1619908_at	19.9597	5	Mitochondrial substrate carrier family protein
1619945_at	15.4526	5	Cytokinin-repressed protein CR9
1619955_at	23.6038	5	Ran-binding protein 1 RanBP1 domain containing
1619986_s_at	50.2591	5	UDP-glucose: anthocyanidin 5<COMMA>3-O-glucosyltransferase
1620050_at	18.0272	5	Cellulase
1620154_at	13.6195	5	HEN1 (HUA enhancer 1)
1620159_at	20.0729	5	RNA recognition motif (RRM)-containing protein
1620209_at	13.4369	5	Glucose 6 phosphate/phosphate translocator-like protein
1620212_at	16.5435	5	CYCP1;1; CYCP1;1
1620224_at	21.2104	5	Auxin-responsive protein
1620288_s_at	18.7094	5	Peroxiredoxin-5
1620292_at	33.7079	5	PSBX (photosystem II subunit X)
1620306_at	40.0813	5	Cytokinin dehydrogenase 5 precursor
1620413_at	24.3581	5	DnaJ homolog<COMMA> subfamily A<COMMA> member 3
1620421_at	22.637	5	10-formyltetrahydrofolate synthetase
1620423_at	14.9421	5	ARF GTPase activator<COMMA> ARF-GAP Domain 6
1620463_at	15.9019	5	NO FUNCTION FROM GRIMPLET ET AL (2012)
1620517_at	47.5924	5	Cysteine endopeptidase<COMMA> papain-type (XCP1)
1620539_at	40.3411	5	Peroxidase 64
1620541_at	21.857	5	RAB GTPase ARA3
1620608_s_at	38.8326	5	No hit
1620617_at	20.3874	5	Translation initiation factor eIF-2B delta subunit
1620618_at	21.0095	5	Lipase GDSL
1620624_at	30.9689	5	UDP-glucose transferase (UGT75B2)
1620639_at	21.8792	5	Inorganic phosphate transporter 2-1<COMMA> chloroplast precursor
1620787_s_at	28.0656	5	Translation initiation factor eIF-1A
1620804_at	25.78	5	Carboxyl-terminal peptidase
1620834_at	37.7584	5	DNA topoisomerase<COMMA> ATP-hydrolyzing
1620938_at	12.2948	5	Extra-large G-protein (XLG1)
1620986_at	44.4579	5	No hit
1621002_at	16.6984	5	H+-transporting ATPase<COMMA> Plasma membrane
1621027_a_at	11.8144	5	Unknown protein
1621036_a_at	13.5941	5	Unknown protein
1621052_at	12.8375	5	NO FUNCTION FROM GRIMPLET ET AL (2012)
1621053_at	21.6466	5	fructokinase-2
1621078_at	20.0082	5	Unknown protein
1621090_at	14.0303	5	Ruv DNA-helicase
1621094_s_at	23.3558	5	Ubiquitin-conjugating enzyme E2 D/E
1621097_at	14.238	5	Digalactosyldiacylglycerol synthase 1
1621189_at	8.676	5	Unknown protein
1621201_at	26.7185	5	Auxin-responsive SAUR57
1621241_at	17.3588	5	Annexin 1 (ANN1)
1621251_s_at	33.2465	5	Xyloglucan endotransglucosylase/hydrolase 32
1621299_at	20.1954	5	CBS domain-containing protein
1621351_s_at	19.4848	5	LHB1B1
1621364_s_at	8.9172	5	Cytochrome b5 domain-containing protein
1621395_at	23.5163	5	Glutathione S-transferase 25 GSTU25
1621396_at	27.8927	5	ABA-responsive element-binding protein ABF4
1621420_at	27.3071	5	MADS-box APETALA 1
1621429_at	45.5536	5	Metallothionein
1621456_at	39.9854	5	Zinc finger (C3HC4-type ring finger)
1621481_at	17.8632	5	Proton-dependent oligopeptide transport (POT) family protein
1621492_at	20.4396	5	Ribosomal protein L19 (RPL19A) 60S
1621539_s_at	19.4319	5	Ribulose-phosphate 3-epimerase<COMMA> chloroplast precursor
1621544_at	43.9255	5	No hit
1621563_x_at	19.1414	5	Caffeic acid O-methyltransferase
1621580_at	16.6364	5	3-phosphoshikimate 1-carboxyvinyltransferase<COMMA> chloroplast precursor
1621583_at	20.948	5	Chitinase
1621671_at	13.6523	5	Helicase conserved C-terminal domain containing protein
1621689_at	9.4208	5	NADH-cytochrome b5 reductase
1621699_at	16.6087	5	VPS20.2 SNF7
1621745_at	18.4177	5	Nudix hydrolase 13
1621746_at	25.5225	5	Unknown protein
1621762_at	15.8075	5	Ubiquitin-conjugating enzyme 13 (UBC13)<COMMA> E2
1621834_at	20.1838	5	Phosphatidic acid phosphatase alpha
1621848_at	40.4152	5	Unknown protein
1621887_at	17.5749	5	Unknown protein
1621896_at	12.3927	5	Methyltransferase type 12
1621899_at	17.9315	5	Zeta-carotene desaturase ZDS1
1621983_s_at	23.8973	5	Glycosyl transferase family 14 protein
1622091_at	19.5868	5	Acetylglucosaminyltransferase
1622096_at	36.3171	5	Lecithine cholesterol acyltransferase
1622121_at	25.998	5	Endo-1<COMMA>4-beta-glucanase
1622163_at	39.5646	5	High mobility group HMG1/2
1622226_at	15.0153	5	Stem-specific protein TSJT1
1622248_at	20.4936	5	Dual specificity protein phosphatase
1622285_at	16.716	5	Peroxisome assembly protein 12 (PEX12)
1622305_at	10.9203	5	Phospholipase D delta isoform 1b
1622308_at	33.8433	5	1-aminocyclopropane-1-carboxylate synthase
1622345_at	22.4221	5	Glucose-methanol-choline (GMC) oxidoreductase
1622371_at	16.4604	5	Appr-1-p processing enzyme
1622391_at	11.2102	5	Pyruvate kinase isozyme A<COMMA> chloroplast precursor
1622394_at	18.7215	5	Transparent testa 12 protein
1622398_at	22.3229	5	Autophagy 8f (APG8f)
1622409_at	4.7377	5	Threonine dehydratase/deaminase
1622414_at	41.2476	5	Gibberellin 20 oxidase 2
1622416_at	22.1445	5	Non-specific lipid transfer protein LTP1
1622422_at	21.9053	5	Beta-galactosidase
1622431_at	17.1379	5	Unknown protein
1622433_at	19.0507	5	Hexose transporter<COMMA> Plastid
1622461_at	25.0926	5	RabGAP/TBC domain-containing protein
1622522_at	11.2255	5	NO FUNCTION FROM GRIMPLET ET AL (2012)
1622534_at	35.8181	5	Photosystem I reaction center subunit N (PSAN)
1622541_at	11.0779	5	Pre-mRNA branch site protein p14
1622612_at	16.2608	5	Ribosomal protein S30 (RPS30C) 40S
1622641_at	25.7997	5	Extensin
1622704_at	25.9479	5	Cullin 3a
1622735_s_at	22.536	5	Xyloglucan endotransglucosylase/hydrolase 23
1622756_at	19.4338	5	Ribosomal protein L34 (RPL34A) 60S
1622797_at	18.824	5	Unknown protein
1622811_at	13.0783	5	NO FUNCTION FROM GRIMPLET ET AL (2012)
1622822_at	19.421	5	Aquaporin GAMMA-TIP
1606438_at	14.4214	6	C3H2C3 ring-finger protein
1606477_at	17.7694	6	Histone H2B
1606509_at	32.3868	6	Perakine reductase aldo/keto reductase
1606531_at	33.755	6	Hydrogenobyrinic acid a<COMMA>c-diamide synthase
1606595_at	29.1328	6	Glutathione S-transferase 25 GSTU7
1606663_at	31.9642	6	Chalcone synthase
1606682_at	15.7742	6	Glucose-6-phosphate/phosphate translocator
1606742_at	24.983	6	Ribosomal protein S4 (RPS4D) 40S
1606755_at	29.5798	6	Ovate family protein 3 OFP3
1606757_at	19.6084	6	ARF GTPase activator<COMMA> ARF-GAP Domain 5
1606773_at	16.1015	6	Vesicle-associated membrane protein 72
1606803_at	17.2354	6	SC35 splicing factor SCL30a<COMMA> 30a kD
1606832_at	4.977	6	Cellulase
1606851_a_at	7.1009	6	Interferon developmental regulator
1606852_at	45.9507	6	Anthraniloyal-CoA: methanol anthraniloyal transferase
1606856_at	20.152	6	Adaptor-related protein complex 2<COMMA> mu 2 subunit
1606926_at	10.0786	6	Glu-tRNA(Gln) amidotransferase subunit C
1606947_at	14.2721	6	Pre-mRNA-splicing factor SYF2
1607017_at	24.1771	6	Unknown protein
1607032_s_at	10.8333	6	Myb CCA1 (circadian clock associated 1)
1607084_at	13.9098	6	Unknown protein
1607085_at	20.36	6	Transcription factor S-II (TFIIS)
1607091_at	25.9754	6	ABC transporter B member 1
1607120_at	15.2502	6	NAC domain-containing protein 78
1607140_at	17.4143	6	Ribosomal protein S4 (RPS4D) 40S
1607150_at	18.0281	6	NO FUNCTION FROM GRIMPLET ET AL (2012)
1607167_at	13.8042	6	Cellulose synthase CSLG2
1607191_s_at	22.7393	6	Class E vacuolar protein-sorting machinery protein HSE1
1607224_at	12.5954	6	Unknown protein
1607239_at	14.4852	6	Unc51-like kinase
1607263_at	16.3587	6	B-cell receptor-associated protein 31
1607377_at	20.0509	6	No hit
1607396_s_at	6.5953	6	RAB GTPase RAB18
1607401_at	32.492	6	Pentatricopeptide (PPR) repeat-containing protein
1607455_at	18.3233	6	Ribosomal protein L29 (RPL29B) 60S
1607460_at	15.6713	6	No hit
1607475_s_at	35.0021	6	Quercetin 3-O-methyltransferase 1
1607514_at	27.6419	6	Thylakoid lumenal 16.5 kDa protein<COMMA> chloroplast precursor
1607515_at	20.3542	6	Coiled-coil domain-containing protein 25
1607520_at	20.2731	6	Unknown protein
1607574_at	17.0547	6	Unknown protein
1607577_at	24.1547	6	RNA-binding protein Musashi
1607601_at	17.2899	6	12-oxophytodienoate reductase 2
1607606_at	30.771	6	Aspartyl protease
1607653_at	25.1026	6	Aspartyl protease
1607678_at	19.8898	6	Homeobox-leucine zipper transcription factor PHABULOSA
1607704_at	13.3098	6	NO FUNCTION FROM GRIMPLET ET AL (2012)
1607709_at	33.3223	6	Meprin and TRAF homology domain-containing protein
1607746_at	26.4473	6	Nodulin MtN21 family
1607759_at	10.1339	6	V-type H+-transporting ATPase subunit B
1607788_at	15.6373	6	Overexpressor of cationic peroxidase 3 (OCP3)
1607792_at	28.8664	6	DNA polymerase alpha
1607801_at	16.0349	6	Apyrase
1607810_at	12.404	6	NO FUNCTION FROM GRIMPLET ET AL (2012)
1607813_at	22.1283	6	Proton-dependent oligopeptide transport (POT) family protein
1607850_at	25.2931	6	Unknown protein
1607922_at	17.4355	6	IMP dehydrogenase/GMP reductase
1607924_at	16.7048	6	NO FUNCTION FROM GRIMPLET ET AL (2012)
1607943_at	32.8148	6	Aquaporin GAMMA-TIP3/TIP1;3
1607957_a_at	26.8896	6	Cation exchanger (CAX7)
1607963_at	11.4493	6	Partner of Nob1
1607965_at	13.5827	6	NO FUNCTION FROM GRIMPLET ET AL (2012)
1608019_s_at	26.8116	6	Thioredoxin-like protein CDSP32
1608026_at	27.6996	6	Germin
1608096_at	24.7839	6	Ribosomal protein S9 (RPS9C) 40S
1608099_at	16.6409	6	Brassinosteroid-6-oxidase
1608129_at	20.549	6	Ribosomal protein L18A (RPL18aB) 60S
1608132_at	23.4088	6	Thylakoid soluble phosphoprotein
1608142_at	13.6235	6	Deoxyribonuclease tatD
1608182_at	19.5344	6	Wuschel-related homeobox 13
1608199_at	24.6648	6	Zinc finger protein 4
1608254_a_at	23.7569	6	Peptidyl-prolyl cis-trans isomerase cyclophilin-type
1608306_at	28.7403	6	Carbonic anhydrase<COMMA> chloroplast precursor
1608330_at	15.5484	6	Protein kinase AKIN gamma
1608354_at	21.2033	6	NO FUNCTION FROM GRIMPLET ET AL (2012)
1608366_at	31.5356	6	NO FUNCTION FROM GRIMPLET ET AL (2012)
1608369_s_at	18.7653	6	Ribosomal protein L31 (RPL31C) 60S
1608372_at	26.1521	6	Cytochrome c biogenesis protein
1608424_at	16.4055	6	Electron transport complex protein RnfC
1608441_at	9.8836	6	Protein kinase SRPK1
1608444_at	18.1717	6	Rad21/Rec8
1608454_at	26.1451	6	Leucine-rich repeat receptor protein kinase EXS
1608461_at	23.1959	6	Ubiquitin-conjugating enzyme 13 (UBC13)<COMMA> E2
1608469_at	20.4454	6	NO FUNCTION FROM GRIMPLET ET AL (2012)
1608470_at	10.5422	6	ZIFL2 (zinc induced facilitator-like 1)
1608499_s_at	22.4981	6	ADP<COMMA>ATP carrier protein
1608515_at	26.1707	6	Methionyl-tRNA synthetase
1608601_at	14.0114	6	NO FUNCTION FROM GRIMPLET ET AL (2012)
1608641_at	41.8515	6	NO FUNCTION FROM GRIMPLET ET AL (2012)
1608673_at	12.1859	6	Ubiquinol-cytochrome c reductase cytochrome c1
1608674_at	15.9906	6	Helicase domain-containing protein
1608691_at	-0.3244	6	Ribosomal protein L13
1608744_at	20.8077	6	Unknown protein
1608777_at	12.7829	6	MPBQ/MSBQ methyltransferase 1
1608779_at	20.7928	6	Unknown protein
1608792_s_at	12.747	6	NO FUNCTION FROM GRIMPLET ET AL (2012)
1608838_s_at	15.4302	6	Thioredoxin reductase 2
1608909_at	6.1792	6	Ubiquitin activating enzyme E1c (ECR1)
1608919_at	23.0171	6	No hit
1608930_at	17.574	6	Alpha-L-fucosidase 2 precursor
1608932_at	13.5552	6	Cyclo-DOPA 5-O-glucosyltransferase
1608941_at	15.1915	6	NO FUNCTION FROM GRIMPLET ET AL (2012)
1608990_at	15.2296	6	Peptidyl-prolyl cis-trans isomerase NIMA-interacting 4
1608991_at	25.4275	6	Glucose transporter 2 plastidic
1609014_at	24.3933	6	DnaJ homolog<COMMA> subfamily B<COMMA> member 12
1609019_at	21.7111	6	Transposon protein<COMMA> putative<COMMA> CACTA
1609070_a_at	15.2436	6	Unknown protein
1609077_at	10.7965	6	14-3-3 protein GF14 omega (GRF2)
1609084_at	13.9198	6	RanBPM
1609110_at	19.5533	6	Zinc knuckle
1609112_s_at	9.7386	6	Ribosomal protein S19 (RPS19A) 40S
1609122_at	18.6785	6	Nuclear ribonuclease Z
1609159_at	32.7081	6	Nicotianamine synthase
1609173_at	21.5628	6	NO FUNCTION FROM GRIMPLET ET AL (2012)
1609193_at	23.3402	6	Unknown protein
1609204_at	3.386	6	Acetylornithine aminotransferase
1609211_at	24.5205	6	Octicosapeptide/Phox/Bem1p (PB1) domain-containing protein
1609225_at	11.3604	6	PHD finger transcription factor
1609231_at	11.7559	6	L-ascorbate peroxidase<COMMA> thylakoid-bound (tAPX)
1609232_at	16.4766	6	Haloacid dehalogenase hydrolase
1609257_at	7.9576	6	No hit
1609366_at	30.078	6	No hit
1609379_at	44.759	6	Squamosa promoter-binding protein 9 (SPL9)
1609386_at	14.7982	6	Iron-stress related protein
1609431_at	17.1851	6	Ycf2
1609458_at	8.5976	6	GMP synthase
1609497_at	12.2112	6	Small heat shock protein ACD31
1609523_at	15.7959	6	NO FUNCTION FROM GRIMPLET ET AL (2012)
1609549_at	15.4226	6	Acetolactate synthase III<COMMA> chloroplast precursor
1609619_at	25.6999	6	Ras GTP-binding protein (RAN3)
1609652_s_at	24.7898	6	NO FUNCTION FROM GRIMPLET ET AL (2012)
1609658_at	11.1166	6	TPR-containing protein kinase
1609680_at	16.7533	6	Carotenoid isomerase<COMMA> chloroplast precursor
1609708_at	17.1318	6	PUMILIO 7 (APUM7)
1609710_at	23.1337	6	Senescence-associated protein
1609766_at	11.003	6	Aspartic proteinase nepenthesin-2 precursor
1609775_at	8.7049	6	Ethanolamine-phosphate cytidylyltransferase
1609781_s_at	23.6138	6	Lactoylglutathione lyase
1609793_at	19.0884	6	D-aminoacyl-tRNA deacylase GEKO1
1609806_at	5.5641	6	No hit
1609814_at	6.204	6	Unknown protein
1609832_at	20.0827	6	PGPS/NH21
1609851_at	40.4694	6	Microtubule end binding protein 1 (EB1)
1609900_at	12.9223	6	Anthraniloyal-CoA: methanol anthraniloyal transferase
1609914_at	16.2779	6	NO FUNCTION FROM GRIMPLET ET AL (2012)
1609922_s_at	29.1382	6	Late embryogenis abundant protein 5
1609940_at	31.5382	6	DNA-binding protein
1610002_at	1.9778	6	Glycosyl transferase family 1 protein
1610012_s_at	26.2602	6	No hit
1610018_at	16.1634	6	TUBBY like protein 1 TLP10
1610030_s_at	17.0456	6	Auxin-responsive protein
1610045_at	19.0946	6	F-box protein PP2-B10 (Protein phloem protein 2-like B10)
1610068_at	14.9027	6	Aspartyl protease
1610084_at	12.0884	6	NO FUNCTION FROM GRIMPLET ET AL (2012)
1610091_at	21.8982	6	Tetratricopeptide repeat (TPR)-containing
1610099_at	26.4328	6	MLK/Raf-related protein kinase 1
1610126_at	11.2358	6	Aspartate aminotransferase P1
1610128_at	-3.1573	6	Adenylate kinase<COMMA> chloroplast
1610195_at	15.5997	6	T-complex protein 1 epsilon subunit
1610220_at	29.3855	6	Plastocyanin domain-containing protein
1610222_at	16.3814	6	Succinyl-CoA ligase beta-chain
1610236_at	9.0035	6	Protein phosphatase 2C
1610245_at	41.7735	6	LHCII type I CAB-1
1610277_at	24.8285	6	Xylan synthase
1610279_s_at	19.3345	6	Monoglyceride lipase
1610336_at	9.3627	6	Pyruvate dehydrogenase kinase<COMMA> Mitochondrial
1610344_at	19.6293	6	PLATZ transcription factor
1610360_at	29.5612	6	PSBX (photosystem II subunit X)
1610373_at	18.1433	6	Ankyrin repeat
1610386_at	11.3818	6	NO FUNCTION FROM GRIMPLET ET AL (2012)
1610422_at	25.6269	6	Patellin-5
1610440_s_at	19.7547	6	Pyruvate kinase<COMMA> cytosolic isozyme
1610451_s_at	13.1168	6	No hit
1610455_at	4.8595	6	9-cis-epoxycarotenoid dioxygenase
1610468_at	24.1787	6	D-3-phosphoglycerate dehydrogenase<COMMA> chloroplast precursor (3-PGDH)
1610497_s_at	22.4479	6	Ribosomal protein S24 (RPS24A) 40S
1610517_s_at	10.2584	6	Ribosomal protein S9 (RPS9C) 40S
1610527_at	39.4182	6	Polyol transporter 5
1610577_at	19.3964	6	Beta-ketoacyl-ACP synthase II
1610589_at	18.237	6	Exostosin
1610610_at	21.9196	6	NO FUNCTION FROM GRIMPLET ET AL (2012)
1610628_at	43.1841	6	Peroxidase 64
1610633_at	25.8013	6	Zinc finger (B-box type)
1610647_at	24.0311	6	Amidase
1610667_s_at	25.0832	6	Ribosomal protein S28 (RPS28C) 40S
1610684_at	-6.8421	6	Heat shock protein 70
1610717_at	9.3563	6	Peptidyl-prolyl cis-trans isomerase B
1610745_at	13.9362	6	No hit
1610754_at	13.8406	6	Acyl-CoA synthetase long-chain member 2
1610844_at	18.124	6	Syntaxin 61
1610904_at	14.2345	6	Ubiquitin carboxyl-terminal hydrolase L5
1610932_at	12.4337	6	CHD3-type chromatin-remodeling factor PICKLE
1610955_s_at	24.5525	6	Aquaporin DELTA-TIP
1610957_at	28.3096	6	NO FUNCTION FROM GRIMPLET ET AL (2012)
1610981_s_at	22.3874	6	Esterase
1611009_at	16.0267	6	Epoxide hydrolase
1611015_at	19.7275	6	NO FUNCTION FROM GRIMPLET ET AL (2012)
1611022_at	33.1516	6	RNA-binding protein
1611029_at	14.7814	6	Hydroxyproline-rich glycoprotein
1611047_at	18.3976	6	DnaJ homolog<COMMA> subfamily A<COMMA> member 2
1611056_at	25.0139	6	Isopentenyltransferase 2
1611061_at	30.3597	6	Lipase GDSL
1611092_at	7.8242	6	No hit
1611113_at	11.579	6	Ubiquitin-like domain containing CTD phosphatase 1
1611149_at	30.2464	6	Cellulose synthase CSLG3
1611168_at	32.1058	6	Tubulin alpha
1611186_at	14.9147	6	Biopterin transport protein BT1
1611248_at	17.3767	6	THO complex subunit 3
1611249_s_at	16.4	6	Cinnamyl alcohol dehydrogenase
1611257_a_at	16.8937	6	L-asparaginase
1611272_at	17.965	6	Unknown protein
1611361_at	33.7181	6	SEPALLATA3
1611384_at	23.8921	6	Seed maturation protein PM21
1611421_at	18.6396	6	AarF domain containing kinase
1611457_at	31.6596	6	Unknown
1611571_at	6.5415	6	Rab geranylgeranyl transferase
1611574_at	17.972	6	Unknown protein
1611618_at	20.9353	6	Peptidyl-prolyl cis-trans isomerase NIMA-interacting 1
1611627_at	16.9001	6	Unknown protein
1611662_at	10.6184	6	AAA-type ATPase
1611669_at	33.3015	6	Rho GDP-dissociation inhibitor 2
1611672_at	10.0443	6	NADH-cytochrome b5 reductase
1611681_at	3.6754	6	NO FUNCTION FROM GRIMPLET ET AL (2012)
1611686_at	17.3484	6	Unknown
1611710_at	36.2872	6	Chitinase class IV
1611714_at	22.8786	6	Serine/threonine-protein phosphatase PP2A catalytic subunit
1611723_at	12.7722	6	Alkaline alpha galactosidase 2
1611735_at	25.2007	6	NO FUNCTION FROM GRIMPLET ET AL (2012)
1611746_at	32.3424	6	Unknown protein
1611764_at	19.4672	6	Transcription initiation factor TFIID subunit 1-A
1611775_at	16.1327	6	RNA polymerase II transcriptional coactivator KIWI
1611800_at	11.2039	6	SEN1 (dark inducible 1)
1611810_at	16.2098	6	Prenylated rab acceptor (PRA1)
1611856_at	21.3211	6	NO FUNCTION FROM GRIMPLET ET AL (2012)
1611870_at	14.6088	6	Histone acetyl transferase HAM1
1611896_at	17.3363	6	Peptide transporter PTR2-B
1611899_at	13.1111	6	Urate oxidase.
1611911_at	22.0984	6	NADH dehydrogenase (ubiquinone) flavoprotein 1
1611926_at	6.1557	6	NO FUNCTION FROM GRIMPLET ET AL (2012)
1611929_at	19.3822	6	Pre-mRNA-processing factor SLU7
1612002_at	44.376	6	Chromomethylase CMT2
1612022_at	12.193	6	Ubiquinol-cytochrome C reductase iron-sulfur subunit<COMMA> mitochondrial
1612033_at	5.0179	6	Cig3
1612035_at	19.0206	6	NO FUNCTION FROM GRIMPLET ET AL (2012)
1612045_at	19.7194	6	ERD7 (EARLY-responsive TO dehydration 7)
1612074_at	17.5168	6	Unknown protein
1612084_s_at	22.1996	6	Unknown protein
1612085_at	23.347	6	Photosystem II reaction centre W (PsbW)
1612104_at	13.3543	6	Succinate/fumarate mitochondrial transporter
1612119_at	22.974	6	RNA-binding protein Y14
1612123_at	21.0343	6	Unknown protein
1612144_at	14.1572	6	Lanthionine synthetase C
1612167_s_at	18.2427	6	Prohibitin 1
1612178_at	18.672	6	Selenoprotein
1612180_at	35.2517	6	Auxin response factor 4
1612192_s_at	26.1505	6	Ubiquitin-conjugating enzyme E2 D/E
1612196_at	10.1323	6	NO FUNCTION FROM GRIMPLET ET AL (2012)
1612226_at	25.0929	6	Protein phosphatase 2C
1612233_at	13.7588	6	ATP-dependent Clp protease proteolytic subunit (ClpR1) (nClpP5)
1612289_at	24.7541	6	BDG1 (BODYGUARD1) hydrolase
1612294_at	9.4436	6	Unknown protein
1612328_at	28.6939	6	Seed specific protein Bn15D1B
1612341_s_at	12.8289	6	Leucine-rich repeat family
1612343_at	48.0214	6	Dirigent protein pDIR14
1612363_at	22.2896	6	Cation efflux family protein MTPc3
1612386_at	22.9577	6	flavonoid 3-monooxygenase
1612437_a_at	9.0331	6	Phospholipid/glycerol acyltransferase
1612450_at	19.7214	6	VPS2.1 SNF7
1612518_at	43.4168	6	Pathogenesis-related
1612531_at	35.5061	6	Aspartyl protease
1612533_at	26.1812	6	No hit
1612538_at	30.8618	6	Membrane protein
1612594_at	13.8701	6	Triacylglycerol lipase
1612625_at	14.6062	6	Armadillo/beta-catenin repeat protein / U-box domain-containing protein
1612688_at	38.4205	6	Ribosomal protein 60S
1612704_at	23.1255	6	Continuous vascular ring (COV1)
1612750_at	6.9202	6	Unknown protein
1612785_at	25.159	6	Ribulose bisphosphate carboxylase<COMMA> large chain
1612794_at	12.5329	6	Unknown protein
1612799_at	18.7638	6	Transmembrane protein
1612801_at	16.7831	6	Unknown protein
1612822_at	23.5867	6	fip1 motif-containing protein
1612834_at	19.4143	6	DNA-binding protein GT-1-related
1612840_a_at	26.5585	6	Lateral organ boundaries protein 1
1612882_at	27.5822	6	ABC transporter G member 7
1612885_at	16.2524	6	Unknown protein
1612899_at	16.4018	6	F-box family protein
1612915_at	16.8377	6	Proteasome 26S regulatory subunit (RPN8)
1612918_at	23.4104	6	L-idonate dehydrogenase
1612925_at	16.6482	6	Ubiquitin-associated (UBA)/TS-N domain-containing
1612959_at	39.8522	6	S-locus protein kinase
1613005_s_at	20.1931	6	Unknown protein
1613074_at	33.2808	6	PDF1 (protodermal factor1)
1613076_at	27.3101	6	Histone H4
1613103_at	19.1343	6	Lipase GDSL
1613106_at	19.1564	6	Poly(ADP-ribose) like glycohydrolase
1613115_at	15.1039	6	Unknown protein
1613167_s_at	23.7518	6	Sedoheptulose-1<COMMA>7-bisphosphatase (SBPase)<COMMA> Chloroplast
1613187_at	19.1678	6	Unknown protein
1613255_at	19.3006	6	Unknown protein
1613274_at	22.4506	6	Glutamate receptor GLR3.6
1613342_at	16.4708	6	No hit
1613368_at	15.6656	6	Unknown protein
1613377_at	16.9832	6	NO FUNCTION FROM GRIMPLET ET AL (2012)
1613395_at	20.2053	6	Unknown protein
1613425_at	10.0058	6	Alanyl-tRNA synthetase
1613431_at	23.8621	6	Unknown
1613433_at	15.2924	6	NO FUNCTION FROM GRIMPLET ET AL (2012)
1613442_at	36.5105	6	No hit
1613447_s_at	24.221	6	LHCA3 (Photosystem I light harvesting complex gene 3)
1613456_at	20.0802	6	Unknown protein
1613484_at	20.6715	6	Polyprotein
1613490_at	9.8229	6	Endoplasmatic reticulum retrieval protein 1B
1613509_at	9.8797	6	Plastocyanin domain-containing protein
1613523_at	9.0424	6	No hit
1613528_at	39.8846	6	Monocopper oxidase SKS17 (SKU5 Similar 17)
1613537_at	23.6838	6	FLK (flowering locus KH domain)
1613540_s_at	19.2982	6	GDA2
1613667_at	8.9906	6	Unknown protein
1613733_at	21.2598	6	Myosin heavy chain
1613754_at	18.0951	6	Unknown protein
1613765_at	21.0571	6	Cyclin dependent kinase A CDKA1
1613766_at	22.8291	6	ILP1 (Increased level of polyploidy1-1d)
1613768_at	20.8624	6	Uroporphyrinogen decarboxylase
1613776_at	15.3065	6	Auxin response factor 5 (Transcription factor MONOPTEROS)
1613796_at	18.0867	6	Pyruvate dehydrogenase E1 component alpha subunit
1613811_a_at	33.503	6	Osmotin
1613840_at	-4.3551	6	ABC transporter g family pleiotropic drug resistance 12 PDR12
1613858_at	18.9364	6	Pectinesterase family
1613889_at	-3.4412	6	Unknown protein
1613935_at	12.7366	6	Unknown protein
1613951_at	18.8989	6	Shikimate dehydrogenase
1613979_at	13.0069	6	Unknown protein
1613988_at	19.5645	6	Ribosomal protein L18A 60S
1614047_s_at	14.2011	6	Unknown protein
1614061_at	29.3992	6	Constans-like 16
1614108_at	11.3043	6	Ribosomal protein L35a (RPL35aC) 60S
1614168_at	22.9255	6	No hit
1614237_a_at	19.2091	6	Protein thylakoid formation1
1614325_at	15.1307	6	Unknown protein
1614358_at	10.2782	6	Kinase-like protein TMKL1
1614361_at	17.8563	6	Peroxidase 17
1614373_at	18.216	6	Unknown protein
1614381_at	15.5844	6	Unknown
1614382_at	16.4157	6	Thymidylate kinase
1614409_at	27.7469	6	LHCA2 (Photosystem I light harvesting complex gene 2)
1614423_at	34.0661	6	Cinnamoyl-CoA reductase
1614440_at	18.7886	6	3-deoxy-D-arabino-heptulosonate 7-phosphate synthase
1614441_at	10.8756	6	Leucoanthocyanidin dioxygenase
1614442_at	39.1321	6	DNA topoisomerase<COMMA> ATP-hydrolyzing
1614485_at	35.3294	6	Anthranilate N-benzoyltransferase
1614527_at	23.4869	6	Golgi alpha-mannosidase II
1614600_s_at	19.2673	6	NO FUNCTION FROM GRIMPLET ET AL (2012)
1614652_at	6.7422	6	TPR-containing protein kinase
1614661_at	25.406	6	Phospholipase/carboxylesterase
1614744_at	14.493	6	Unknown protein
1614789_at	21.9581	6	L-asparaginase
1614816_at	21.4935	6	NO FUNCTION FROM GRIMPLET ET AL (2012)
1614825_at	22.0389	6	3-oxoacyl-[acyl-carrier-protein] reductase<COMMA> chloroplast
1614827_at	9.7007	6	HcrVf2 protein
1614834_at	16.4663	6	Vacuolar pyrophosphatase
1614855_at	23.2892	6	Clathrin assembly protein 2
1614911_at	15.6971	6	GCN5 N-acetyltransferase (GNAT)
1614915_at	21.0324	6	DNA topoisomerase 6 subunit B (TOP6B)
1614917_at	26.1421	6	Calmodulin binding protein
1614920_at	18.574	6	Potassium transporter 2
1614925_at	14.1226	6	Peptidase alpha subunit<COMMA> Mitochondrial
1614926_at	26.3107	6	Glycerate dehydrogenase
1614935_at	10.0858	6	Glycerophosphoryl diester phosphodiesterase
1614976_at	28.1826	6	Aquaporin DELTA-TIP
1614977_at	17.6756	6	No hit
1614986_at	7.137	6	Unknown protein
1615047_at	13.876	6	Armadillo/beta-catenin repeat
1615066_at	7.5603	6	RNA polymerase II mediator complex subunit 18
1615091_at	19.0837	6	RUS1 (Root uvb sensitive 1)
1615115_at	17.3025	6	Ubiquitin-conjugating enzyme E2 S
1615131_at	17.006	6	Unknown protein
1615145_at	11.7155	6	Calcineurin phosphoesterase
1615164_at	11.5903	6	(+)-neomenthol dehydrogenase
1615216_at	18.4655	6	MPBQ/MSBQ methyltransferase 2
1615219_at	7.2735	6	RNA polymerase II transcriptional coactivator KELP
1615222_at	20.8446	6	Unknown protein
1615305_at	17.5381	6	Unknown
1615322_at	19.8024	6	PAP/fibrillin family
1615359_at	22.2792	6	Proton-dependent oligopeptide transport (POT) family protein
1615388_at	13.4078	6	Receptor protein kinase PERK1
1615400_at	14.1393	6	Thaumatin SE39b
1615401_at	28.3833	6	Anthocyanidin 3-O-glucosyltransferase
1615440_at	19.1787	6	Unknown protein
1615533_s_at	32.8586	6	Xyloglucan endotransglucosylase/hydrolase precursor
1615559_at	10.9803	6	Undecaprenyl pyrophosphate synthetase
1615598_at	25.9728	6	NO FUNCTION FROM GRIMPLET ET AL (2012)
1615609_at	16.7799	6	Ribosomal protein L15<COMMA> chloroplast (CL15) 50S
1615794_at	12.6931	6	Cyclin dependent kinase inhibitor KIP-related protein 3
1615822_at	34.6075	6	LHCII type III<COMMA> chloroplast precursor
1615824_at	13.3874	6	Unknown protein
1615831_at	48.0646	6	NO FUNCTION FROM GRIMPLET ET AL (2012)
1615885_at	6.9381	6	Cation-transporting ATPase
1615913_at	12.2009	6	ATP-dependent Clp protease ClpB protein
1615927_s_at	28.5478	6	ferredoxin<COMMA> chloroplast (PETF)
1615930_at	17.5821	6	No hit
1615967_at	4.4738	6	Peroxidase 73
1616000_at	37.6923	6	No hit
1616043_at	19.6848	6	Glycosyl transferase family 14 protein
1616044_at	6.8111	6	NO FUNCTION FROM GRIMPLET ET AL (2012)
1616087_at	18.8032	6	Nuclear transcription factor Y subunit B-8
1616168_at	4.3121	6	Peroxisomal membrane protein
1616222_at	17.5033	6	Bundle-sheath defective protein 2
1616263_s_at	25.1746	6	Unknown protein
1616279_at	31.0042	6	SRO2 (similar to rcd one 2)
1616305_at	16.1421	6	IMP dehydrogenase/GMP reductase
1616318_at	13.0267	6	Phosphoribosylaminoimidazole-succinocarboxamide synthase.
1616340_at	13.1521	6	Constans interacting protein 6
1616348_at	16.6375	6	S-adenosyl-L-methionine:salicylic acid carboxyl methyltransferase
1616366_at	8.0119	6	RSZ33 (Arginine/serine-rich Zinc knuckle-containing protein 33)
1616413_at	37.8343	6	Osmotin
1616425_at	13.5999	6	Proteasome 26S regulatory subunit (RPN2)
1616433_at	19.5003	6	No hit
1616435_at	17.9318	6	Chaperonin GroEL
1616453_at	39.817	6	Cyclin-dependent kinase B2;1
1616463_at	36.1201	6	Ubiquitin-conjugating enzyme E2 C
1616469_at	-1.2782	6	RNA-binding protein Musashi
1616476_at	13.6777	6	Actin-related protein 2/3 complex subunit 5
[truncated: 6,645 more rows]
