# Supplementary material for: Alignment of time course gene expression data and the classification of developmentally driven genes with hidden Markov models
Source: BMC Bioinformatics. 2015 Jun 18;16:196. doi: 10.1186/s12859-015-0634-9 (PMC4472167; doi:10.1186/s12859-015-0634-9)
Supplement: Additional file 8 — MATLAB code and grapevine data. The MATLAB code and grapevine data to obtain all of the output described in this paper. [file 12859_2015_634_MOESM8_ESM.zip]

Archive with 16 entries (13 files):
- MATLAB_code_and_data/
- MATLAB_code_and_data/.DS_Store
- __MACOSX/
- __MACOSX/MATLAB_code_and_data/
- __MACOSX/MATLAB_code_and_data/._.DS_Store
- MATLAB_code_and_data/align_hmm_em.m
- __MACOSX/MATLAB_code_and_data/._align_hmm_em.m
- MATLAB_code_and_data/grapevine_data.mat
- __MACOSX/MATLAB_code_and_data/._grapevine_data.mat
- MATLAB_code_and_data/HMMparameters.mat
- __MACOSX/MATLAB_code_and_data/._HMMparameters.mat
- MATLAB_code_and_data/labelled_genes.mat
- MATLAB_code_and_data/output.m
- __MACOSX/MATLAB_code_and_data/._output.m
- MATLAB_code_and_data/README.txt
- __MACOSX/MATLAB_code_and_data/._README.txt
