# Supplementary material for: Alignment of time course gene expression data and the classification of developmentally driven genes with hidden Markov models
Source: BMC Bioinformatics. 2015 Jun 18;16:196. doi: 10.1186/s12859-015-0634-9 (PMC4472167; doi:10.1186/s12859-015-0634-9)
Supplement: Additional file 8 — MATLAB code and grapevine data. The MATLAB code and grapevine data to obtain all of the output described in this paper. [file 12859_2015_634_MOESM8_ESM.zip › MATLAB_code_and_data/align_hmm_em.m]

function [LL, prior, transmat, mu, Sigma] = ...
    align_hmm_em(data, prior, transmat, mu, Sigma, varargin)
% Compute the MLEs of an alignment HMM with univariate Gaussian emission distributions using EM.
% Modified from Kevin Murphy's HMM toolbox code by Sean Robinson 2014.
%
% Notation: S(t) = state, X(t) = emission
%
% INPUTS:
% data(L,T,K) where L is the max number of emissions at a
% single time, T is the length of the Markov state sequence 
% and K is number of observed sets of emissions.
% prior(i) = Pr(S(1) = i)
% transmat(i,j) = Pr(S(t)=j | S(t-1)=i)
% mu(j) = E[X(t) | S(t)=j]
% Sigma(j) = Var[X(t) | S(t)=j]
%
% Optional parameters may be passed as 'param_name', param_value pairs.
% Parameter names are shown below; default values in [] - if none, argument is mandatory.
%
% 'max_iter' - max number of EM iterations [10]
% 'thresh' - convergence threshold [1e-4]
% 'verbose' - if 1, print out loglik at every iteration [1]
%
% To clamp some of the parameters, so learning does not change them:
% 'adj_prior' - if 0, do not change prior [1]
% 'adj_transmat' - if 0, do not change transmat [1]
% 'adj_mu' - if 0, do not change mu [1]
% 'adj_Sigma' - if 0, do not change Sigma [1]
%
% 'min_Sigma' - min estimate of Sigma at any iteration [0]

if ~isempty(varargin) && ~isstr(varargin{1}) % catch old syntax
    error('optional arguments should be passed as string/value pairs')
end

[max_iter, thresh, verbose,  adj_prior, adj_transmat, adj_mu, adj_Sigma, min_Sigma] = ...
    process_options(varargin, 'max_iter', 10, 'thresh', 1e-4, 'verbose', 1, ...
    'adj_prior', 1, 'adj_transmat', 1, 'adj_mu', 1, 'adj_Sigma', 1, 'min_Sigma', 0);

previous_loglik = -inf;
converged = 0;
num_iter = 1;
LL = [];

N = max(size(prior));

%Make everything a column vector
prior = reshape(prior,[N,1]);
mu = reshape(mu,[N,1]);
Sigma = reshape(Sigma,[N,1]);

while (num_iter <= max_iter) && ~converged
    
    % E step
    [loglik, exp_num_visits1, exp_num_trans, weights, w_sum_obs, w_sum_obs2] = ...
        ess_align_hmm(data, prior, transmat, mu, Sigma);
    
    % M step
    if adj_prior
        prior = normalise(exp_num_visits1);
    end
    
    if adj_transmat
        transmat = mk_stochastic(exp_num_trans);
    end
    
    if adj_mu
        mu = w_sum_obs./weights;
    end
    
    if adj_Sigma
        Sigma = (w_sum_obs2 - 2*mu.*w_sum_obs + mu.^2.*weights)./weights;
        % Set estimate to min value if smaller
        Sigma(Sigma < min_Sigma) = min_Sigma; 
    end
    
    if verbose
        fprintf(1, 'iteration %d, loglik = %f\n', num_iter, loglik);
    end
    
    num_iter =  num_iter + 1;
    
    if loglik - previous_loglik < thresh
        converged = 1;
    end
    
    previous_loglik = loglik;
    LL = [LL loglik];
    
end

%%%%%%%%%

function [loglik, exp_num_visits1, exp_num_trans, weights, w_sum_obs, w_sum_obs2] = ...
    ess_align_hmm(data, prior, transmat, mu, Sigma)
% Compute the sufficient statistics for the aligment HMM.
% Modified from Kevin Murphy's HMM toolbox code by Sean Robinson 2014.
%
% OUTPUTS:
% exp_num_visits1(i) = sum_l Pr(S(1)=i | X)
% exp_num_trans(i,j) = sum_l sum_t Pr(S(t-1) = i, S(t) = j| X)
% weights(i) = sum_l sum_t sum_k Pr(S(t)=j | X)
% w_sum_obs(i) = sum_l sum_t Pr(S(t)=j | X) sum_k X(t)
% w_sum_obs2(i) = sum_l sum_t Pr(S(t)=j | X) sum_k X^2(t)

[~, T, K] = size(data);

N = length(prior);

exp_num_visits1 = zeros(N,1);
exp_num_trans = zeros(N,N);
weights = zeros(N,1);
w_sum_obs = zeros(N,1);
w_sum_obs2 = zeros(N,1);

loglik = 0;

for ex = 1:K
    
    obs = data(:,:,ex);
    
    L = sum(~isnan(obs));
    
    sum_obs = zeros(1,T);
    
    for t = 1:T
        sum_obs(t) = sum(obs(~isnan(obs(:,t)),t));
    end
    
    sum_obs_sq = zeros(1,T);
    
    for t = 1:T
        sum_obs_sq(t) = sum(obs(~isnan(obs(:,t)),t).^2);
    end
    
    B = zeros(N,T);
    
    for j = 1:N
        density = normpdf(obs, mu(j), sqrt(Sigma(j)));
        for t = 1:T
            B(j,t) = prod(density(~isnan(density(:,t)),t))';
        end
    end
    
    [~, ~, gamma, current_loglik, xi_summed] = fwdback(prior, transmat, B);
    
    loglik = loglik + current_loglik;
    
    exp_num_visits1 = exp_num_visits1 + gamma(:,1);
    exp_num_trans = exp_num_trans + xi_summed;
    weights = weights + gamma*L';
    w_sum_obs = w_sum_obs + gamma*sum_obs';
    w_sum_obs2 = w_sum_obs2 + gamma*sum_obs_sq';
    
end
