# Supplementary material for: Alignment of time course gene expression data and the classification of developmentally driven genes with hidden Markov models
Source: BMC Bioinformatics. 2015 Jun 18;16:196. doi: 10.1186/s12859-015-0634-9 (PMC4472167; doi:10.1186/s12859-015-0634-9)
Supplement: Additional file 8 — MATLAB code and grapevine data. The MATLAB code and grapevine data to obtain all of the output described in this paper. [file 12859_2015_634_MOESM8_ESM.zip › MATLAB_code_and_data/output.m]

% Supplimentary code for the paper:
%
% Robinson, Glonek, Koch, Thomas and Davies (2015), 
% 'Alignment of time course gene expression data and the classification of developmentally driven genes with hidden Markov models'

clear all
close all

%% %%%%%%%%%%%%%%%%%%%%%%%%%%%%%%%%%%%%%%%%%%%%%%%%%%%%%%%%%% 
%%%%%%%%%%%%%%%%%%%%%%%%%%%%%%%%%%%%%%%%%%%%%%%%%%%%%%%%%%%%% 
%%%  Fit a standard HMM to the grapevine data (use only the first 50 pairs for example)

load('grapevine_data.mat')

%%% Maximum number of emission random variables at any time point
L = 2;

%%% Length of underlying Markov state sequence
T = 19;

%%% Number of pairs of expression profiles to model (use only the first 50 pairs for example)
K = 50;

%%% When fitting the standard HMM, we do not use the pair information
data = NaN*ones(L,T,2*K);

for k = 1:K

    data(1,:,k) = wil_exp_std(k,:);
    data(1,:,K+k) = [cla_exp_std(k,:),NaN,NaN];

end

%%% The number of states in the model
N = 5;

%%% Initialise the parameter estimates
initial_prior = normalise(rand(N,1));
initial_transmat = mk_stochastic(rand(N,N));
initial_mu = unifrnd(0,1,1,N);
initial_Sigma = 0.01*ones(1,N);

%%% Fit the model
[LL, estimated_prior, estimated_transmat, estimated_mu, estimated_Sigma] = ...
    align_hmm_em(data, initial_prior, initial_transmat, initial_mu,...
        initial_Sigma, 'max_iter', 1000, 'thresh', 1e-3, 'min_Sigma', 0.001);

%%% Plot the estimated emission densities
x = linspace(0,1);

for component = 1:N
    y = normpdf(x',estimated_mu(component),sqrt(estimated_Sigma(component)));
    plot(x,y,'k')
    hold on
end

xlabel('Expression')
ylabel('Probability density')

%% %%%%%%%%%%%%%%%%%%%%%%%%%%%%%%%%%%%%%%%%%%%%%%%%%%%%%%%%%% 
%%%%%%%%%%%%%%%%%%%%%%%%%%%%%%%%%%%%%%%%%%%%%%%%%%%%%%%%%%%%%
%%% Create a log-likelihood heat map to determine the maximum likelihood
%%% gap positions (use only the first 50 pairs for example)

%%% Load the estimated HMM parameters as used in the paper
load('HMMparameters.mat')

L = 2;
T = 19;
K = 50;

num_models = nchoosek(T-1,2);

loglike_gaps = NaN*ones(1,num_models);

inner_count = 1;

%%% Calculate the log-likelihood for each possible pair of gap positions

for g1 = 2:18;

    for g2 = (g1+1):19;

        data = NaN*ones(L,T,K);

        %%% The 'alignment' is in the structure of the data matrix
        for k = 1:K

            data(1,:,k) = wil_exp_std(k,:);
            data(2,:,k) = [cla_exp_std(k,1:(g1-1)),NaN,cla_exp_std(k,g1:(g2-2)),NaN,cla_exp_std(k,(g2-1):(T-2))];

        end

        [LL, ~, ~, ~, ~] = align_hmm_em(data, priorHMM, transmatHMM, muHMM, SigmaHMM, 'max_iter', 1);

        loglike_gaps(inner_count) = LL(1);
        
        inner_count = inner_count+1;

    end

end

%%% Construct array to plot as heat map
map_mat = NaN*ones(17,17);

inner_count = 1;

for i = 1:17

    for j = i:17

        map_mat(i,j) = loglike_gaps(inner_count);
        
        inner_count = inner_count+1;

    end

end

HeatMap(map_mat', 'RowLabels', 3:19, 'ColumnLabels', 2:18, 'Symmetric', 'false', 'Colormap', 'jet');

%% %%%%%%%%%%%%%%%%%%%%%%%%%%%%%%%%%%%%%%%%%%%%%%%%%%%%%%%%%% 
%%%%%%%%%%%%%%%%%%%%%%%%%%%%%%%%%%%%%%%%%%%%%%%%%%%%%%%%%%%%%
%%% Calculate the log-likelihood and Viterbi paths

%%% Consider all the profiles
K = 8644;

%%% The maximum likelihood gap positions
g1hat = 2;
g2hat = 11;

aligned_profiles = NaN*ones(L,T,K);

%%% The 'alignment' is in the structure of the data matrix
for k = 1:K

    aligned_profiles(1,:,k) = wil_exp_std(k,:);
    aligned_profiles(2,:,k) = [cla_exp_std(k,1:(g1hat-1)),NaN,cla_exp_std(k,(g1hat):(g2hat-2)),NaN,cla_exp_std(k,(g2hat-1):(T-2))];

end

%%% Calculate the log-likelihood and find the Viterbi path for each pair of aligned profiles
loglike_aligned = NaN*ones(1,K);

Vitpaths = zeros(T,K);

for k = 1:K

    obs = aligned_profiles(:,:,k);

    B = zeros(N,T);

    for j = 1:N

        density = normpdf(obs, muHMM(j), sqrt(SigmaHMM(j)));

        for t = 1:T

            B(j,t) = prod(density(~isnan(density(:,t)),t))';

        end

    end

    [~, ~, ~, loglike_aligned(k), ~] = fwdback(priorHMM, transmatHMM, B);

    Vitpaths(:,k) = viterbi_path(priorHMM, transmatHMM, B);

end

%%% The Viterbi paths at the means of the emission distributions
atmeanVitpaths = zeros(T,K);

for t = 1:T

    for k = 1:K

        atmeanVitpaths(t,k) = muHMM(Vitpaths(t,k));

    end

end   

%% %%%%%%%%%%%%%%%%%%%%%%%%%%%%%%%%%%%%%%%%%%%%%%%%%%%%%%%%%% 
%%%%%%%%%%%%%%%%%%%%%%%%%%%%%%%%%%%%%%%%%%%%%%%%%%%%%%%%%%%%%
%%% Calculate the Hamming distances

%%% Find the Viterbi paths for the Willunga and Clare profiles individually
Vitpaths_wil = zeros(T,K);

for k = 1:K

    obs = wil_exp_std(k,:);

    B = zeros(N,T);

    for j = 1:N

        density = normpdf(obs, muHMM(j), sqrt(SigmaHMM(j)));

        for t = 1:T

            B(j,t) = prod(density(~isnan(density(:,t)),t))';

        end

    end

    Vitpaths_wil(:,k) = viterbi_path(priorHMM, transmatHMM, B);
    
end

Vitpaths_cla = zeros(T-2,K);

for k = 1:K

    obs = cla_exp_std(k,:);

    B = zeros(N,T-2);

    for j = 1:N

        density = normpdf(obs, muHMM(j), sqrt(SigmaHMM(j)));

        for t = 1:(T-2)

            B(j,t) = prod(density(~isnan(density(:,t)),t))';

        end
        
    end

    Vitpaths_cla(:,k) = viterbi_path(priorHMM, transmatHMM, B);

end

%%% Calculate the Hamming distance for each pair of profiles
Hamm_dist = NaN*ones(1,K);

cla_ind = ones(1,19);
cla_ind(g1hat) = 0;
cla_ind(g2hat) = 0;
cla_ind = logical(cla_ind);

for k = 1:K

    dist_wil = sum(Vitpaths_wil(:,k) ~= Vitpaths(:,k));
    dist_cla = sum(Vitpaths_cla(:,k) ~= Vitpaths(cla_ind,k));

    Hamm_dist(k) = dist_wil + dist_cla;

end  

%% %%%%%%%%%%%%%%%%%%%%%%%%%%%%%%%%%%%%%%%%%%%%%%%%%%%%%%%%%% 
%%%%%%%%%%%%%%%%%%%%%%%%%%%%%%%%%%%%%%%%%%%%%%%%%%%%%%%%%%%%%
%%% Calculate the ROC curve for classifying developmental genes

load('labelled_genes.mat')

%%% The number of genes labelled 'developmental'
P_dev = sum(keeper_dev);

%%% The number of genes labelled 'heat-shock' (ie not developmental)
N_dev = sum(keeper_heat);

for threshold = 0:36

    %%% True positives
    TP_dev = sum(Hamm_dist(logical(keeper_dev))<=threshold);

    %%% False positives
    FP_dev = sum(Hamm_dist(logical(keeper_heat))<=threshold);

    %%% Rates
    TPR_dev(threshold+1) = TP_dev/P_dev;
    FPR_dev(threshold+1) = FP_dev/N_dev;

end

plot(FPR_dev, TPR_dev, '-k')
hold on
x = xlim;
plot(x,x,'--k')
xlabel('False positive rate')
ylabel('True positive rate')

%% %%%%%%%%%%%%%%%%%%%%%%%%%%%%%%%%%%%%%%%%%%%%%%%%%%%%%%%%%% 
%%%%%%%%%%%%%%%%%%%%%%%%%%%%%%%%%%%%%%%%%%%%%%%%%%%%%%%%%%%%%
%%% Plot an example pair of profiles, the Viterbi path and average profile

query = '1621649_at';

%%% Look at all pairs
keeper = zeros(length(AffyID),1);

for i = 1:length(AffyID)

    if isequal(char(AffyID(i)),char(query))

        keeper(i) = 1;

    end

end

subplot(2,2,1)
plot(wil_exp_std(logical(keeper),:),'k-')
hold on
plot(cla_exp_std(logical(keeper),:),'k--')
title('Original profiles')
xlabel('Week')
ylabel('Expression')

subplot(2,2,2)
plot(aligned_profiles(1,:,logical(keeper)),'k-')
hold on
plot(aligned_profiles(2,:,logical(keeper)),'k--')
title('Aligned profiles')
xlabel('Week')
ylabel('Expression')

subplot(2,2,3)
plot(atmeanVitpaths(:,logical(keeper)),'k-')
title('Viterbi path')
xlabel('Week')
ylabel('Expression')

subplot(2,2,4)
plot(nanmean(aligned_profiles(:,:,logical(keeper))),'k-')
title('Average profile')
xlabel('Week')
ylabel('Expression')
