# Supplementary material for: Alignment of time course gene expression data and the classification of developmentally driven genes with hidden Markov models
Source: BMC Bioinformatics. 2015 Jun 18;16:196. doi: 10.1186/s12859-015-0634-9 (PMC4472167; doi:10.1186/s12859-015-0634-9)
Supplement: Additional file 8 — MATLAB code and grapevine data. The MATLAB code and grapevine data to obtain all of the output described in this paper. [file 12859_2015_634_MOESM8_ESM.zip › MATLAB_code_and_data/README.txt]

README

The following is supplementary MATLAB code and data for the paper:

Robinson, Glonek, Koch, Thomas and Davies (2015), 
'Alignment of time course gene expression data and the classification of developmentally driven genes with hidden Markov models'

Code adapted from Kevin Murphy's HMM toolbox (http://www.cs.ubc.ca/~murphyk/Software/HMM/hmm.html) by Sean Robinson.
Distributed under the MIT license (http://opensource.org/licenses/mit-license.php).
Contact: firstname.lastname@alumni.adelaide.edu.au

To implement the HMM alignment method, place the following files in the same working directory as Kevin Murphy's HMM toolbox and run output.m. 

FILES: 

output.m - Code to produce the alignment and classification output as given in the paper. 
align_hmm_em.m - Function to train the alignment HMM. 

grapevine_data.mat - The scaled 8644 pairs of expression profiles as used in the paper.
labelled_genes.mat - Arrays to filter the labelled test data used in the paper.
HMMparameters.mat - Estimated HMM parameters found for the grapevine data. 
